# Supplementary material for: 3β,12β,14α-Trihydroxy­pregnan-20-one
Source: Acta Crystallogr Sect E Struct Rep Online. 2009 Apr 25;65(Pt 5):o1102. doi: 10.1107/S1600536809013853 (PMC2977780; doi:10.1107/S1600536809013853)
Supplement: Supplementary file 2 [file e-65-o1102-Isup2.hkl]

# 
# h,k,l, Fc-squared, Fo-squared, sigma(Fo-squared) and status flag 
# 
data_I
_shelx_title ' cd27352 in P2(1)' 
_shelx_refln_list_code          4 
_shelx_F_calc_maximum       99.81 
_exptl_crystal_F_000       384.00 
_reflns_d_resolution_high  0.7828 
 
loop_ 
 _symmetry_equiv_pos_as_xyz 
 'x, y, z' 
 '-x, y+1/2, -z' 
 
_cell_length_a     6.1364 
_cell_length_b    12.1472 
_cell_length_c    12.7593 
_cell_angle_alpha  90.000 
_cell_angle_beta  101.513 
_cell_angle_gamma  90.000 
 
_shelx_F_squared_multiplier     1.000 
 
loop_ 
 _refln_index_h 
 _refln_index_k 
 _refln_index_l 
 _refln_F_squared_calc 
 _refln_F_squared_meas 
 _refln_F_squared_sigma 
 _refln_observed_status 
   1   0   0      743.16      678.67      5.68 o 
   2   0   0       56.99       44.58      1.52 o 
   3   0   0        0.66        0.61      0.45 o 
   4   0   0       19.91       19.60      1.55 o 
   5   0   0       14.42       13.17      1.49 o 
   6   0   0        0.58        0.27      0.80 o 
   7   0   0       21.64       24.43      2.83 o 
   1   1   0     1403.64     1425.72    168.53 o 
   2   1   0       25.09       18.82      0.88 o 
   3   1   0      104.58       91.46      3.88 o 
   4   1   0       13.86       12.23      0.93 o 
   5   1   0        2.69        2.97      0.55 o 
   6   1   0        9.01        9.88      0.94 o 
   7   1   0       92.14       90.48      4.69 o 
   0   2   0     8933.27     8129.29   1407.96 o 
   1   2   0     5012.34     5331.07    466.90 o 
   2   2   0     1386.39     1332.04    117.17 o 
   3   2   0      150.88      144.23     23.21 o 
   4   2   0        6.70        7.35      0.62 o 
   5   2   0       16.80       19.00      2.00 o 
   6   2   0       80.64       81.47      6.59 o 
   7   2   0       63.94       66.16      4.21 o 
   1   3   0     2625.00     3006.12    202.43 o 
   2   3   0      212.83      215.54     20.53 o 
   3   3   0        1.87        3.73      0.91 o 
   4   3   0       43.13       33.99      4.12 o 
   5   3   0      136.91      138.73     25.93 o 
   6   3   0        4.77        4.98      1.07 o 
   7   3   0       11.35       11.94      1.97 o 
   0   4   0     4340.56     4201.75    728.44 o 
   1   4   0      918.62     1058.94     82.03 o 
   2   4   0     1728.98     1935.97    194.32 o 
   3   4   0       85.43       90.24      6.70 o 
   4   4   0       45.98       42.13     10.44 o 
   5   4   0       11.23       12.12      2.21 o 
   6   4   0       48.25       48.31      2.36 o 
   7   4   0        7.33        7.08      1.37 o 
   1   5   0      235.21      257.83     12.87 o 
   2   5   0      497.08      589.91     55.71 o 
   3   5   0      102.84      108.41      8.54 o 
   4   5   0       14.19       16.16      1.67 o 
   5   5   0       79.18       82.35     19.45 o 
   6   5   0       32.26       30.92      6.92 o 
   7   5   0        5.14        5.82      1.43 o 
   0   6   0      246.44      249.63     43.52 o 
   1   6   0      106.89      136.79      8.31 o 
   2   6   0      785.07      867.15    101.30 o 
   3   6   0       60.29       58.32      7.11 o 
   4   6   0       61.94       58.17      6.12 o 
   5   6   0       69.55       64.42      4.79 o 
   6   6   0       11.34       11.72      2.19 o 
   7   6   0        4.95        5.24      1.51 o 
   1   7   0      213.45      228.31     12.61 o 
   2   7   0        7.38        6.61      0.64 o 
   3   7   0       15.01       14.12      1.62 o 
   4   7   0       49.15       46.07      4.40 o 
   5   7   0       18.81       17.50      1.93 o 
   6   7   0       17.08       16.46      1.72 o 
   0   8   0      176.46      151.46     12.80 o 
   1   8   0       54.23       56.27      3.17 o 
   2   8   0       38.86       33.53      2.44 o 
   3   8   0      100.37       90.98      6.88 o 
   4   8   0       25.77       23.63      1.64 o 
   5   8   0       14.06       10.44      1.34 o 
   6   8   0        0.25        0.13      0.76 o 
   1   9   0       72.14       66.69      4.53 o 
   2   9   0       91.90       84.66      7.40 o 
   3   9   0       98.82       94.21      7.67 o 
   4   9   0        1.15        1.88      0.54 o 
   5   9   0        0.29        0.85      0.66 o 
   6   9   0        3.72        2.87      1.36 o 
   0  10   0      119.81      114.82      4.29 o 
   1  10   0       44.56       43.60      3.86 o 
   2  10   0       61.88       57.21      4.40 o 
   3  10   0        5.17        6.10      0.74 o 
   4  10   0        8.50        8.97      0.92 o 
   5  10   0        2.53        3.24      0.99 o 
   1  11   0       53.09       51.37      2.55 o 
   2  11   0       23.86       18.53      1.27 o 
   3  11   0        7.37        7.81      0.86 o 
   4  11   0        7.82        7.53      1.12 o 
   5  11   0        7.28        7.51      1.28 o 
   0  12   0       53.42       54.05      3.39 o 
   1  12   0       26.63       27.37      1.87 o 
   2  12   0        8.88        8.94      1.06 o 
   3  12   0        6.79        7.54      0.94 o 
   4  12   0        8.05        8.33      1.27 o 
   1  13   0       15.31       17.92      2.97 o 
   2  13   0        0.76        1.27      0.91 o 
   3  13   0        3.62        4.33      1.06 o 
   4  13   0        1.68        1.55      1.04 o 
   0  14   0       26.18       30.08      2.96 o 
   1  14   0        8.34        8.80      1.39 o 
   2  14   0        6.06        6.96      1.35 o 
   3  14   0       21.00       23.99      1.81 o 
   1  15   0       23.53       25.50      2.30 o 
  -6   0   1        8.08        9.79      1.60 o 
  -5   0   1        0.52        0.35      0.69 o 
  -4   0   1       31.76       40.61      2.08 o 
  -3   0   1      103.46       92.80      2.64 o 
  -2   0   1      433.16      360.20      4.45 o 
  -1   0   1     9961.67     7674.89     48.26 o 
   1   0   1        5.82        5.64      0.36 o 
   2   0   1      256.67      227.89      8.60 o 
   3   0   1       15.85       15.55      0.83 o 
   4   0   1      132.11      106.56      8.76 o 
   5   0   1        8.00        6.92      0.89 o 
   6   0   1        8.10        7.41      1.52 o 
   7   0   1       27.84       26.37      2.85 o 
  -7   1   1       22.36       23.92      2.77 o 
  -6   1   1        1.85        2.02      0.74 o 
  -5   1   1       10.45        9.67      0.98 o 
  -4   1   1        2.34        1.75      0.50 o 
  -3   1   1       35.14       30.90      1.68 o 
  -2   1   1       77.37       55.76      1.79 o 
  -1   1   1     6771.13     6090.75    624.25 o 
   0   1   1     1615.34     1851.84     56.98 o 
   1   1   1     1666.44     1651.43    110.24 o 
   2   1   1       56.39       53.86      1.64 o 
   3   1   1       38.56       40.21      0.89 o 
   4   1   1       48.78       49.77      2.31 o 
   5   1   1       43.78       44.24      3.08 o 
   6   1   1       45.02       45.16      4.44 o 
   7   1   1       40.41       38.85      3.33 o 
  -7   2   1       23.90       23.15      2.72 o 
  -6   2   1       34.20       36.29      8.96 o 
  -5   2   1       40.34       35.75      3.92 o 
  -4   2   1       22.07       17.24      3.20 o 
  -3   2   1       46.49       37.40      5.20 o 
  -2   2   1      431.85      455.54     56.36 o 
  -1   2   1     2266.28     2356.90    256.01 o 
   0   2   1     1535.42     1766.64     87.66 o 
   1   2   1     1655.17     1780.28     98.29 o 
   2   2   1      466.56      490.77     27.49 o 
   3   2   1       11.87       11.40      0.99 o 
   4   2   1      104.64       94.98      7.09 o 
   5   2   1       10.56       11.74      1.85 o 
   6   2   1       94.56      101.39     12.36 o 
   7   2   1        4.39        3.87      1.71 o 
  -7   3   1       19.26       21.91      1.80 o 
  -6   3   1        7.32        9.61      1.88 o 
  -5   3   1       72.49       69.10     10.84 o 
  -4   3   1      105.74       83.58     11.43 o 
  -3   3   1       56.43       51.73      6.46 o 
  -2   3   1     1913.60     2076.39    196.74 o 
  -1   3   1      465.80      519.32     39.10 o 
   0   3   1      211.14      220.62     16.31 o 
   1   3   1      160.58      177.46     12.90 o 
   2   3   1      522.33      568.92     34.57 o 
   3   3   1        2.30        1.98      0.24 o 
   4   3   1       19.87       19.83      2.38 o 
   5   3   1        5.26        6.51      0.96 o 
   6   3   1      109.81      114.03     13.48 o 
   7   3   1        4.97        7.34      2.12 o 
  -7   4   1        3.43        5.59      1.44 o 
  -6   4   1       65.99       57.30      3.57 o 
  -5   4   1       60.30       56.58     10.91 o 
  -4   4   1       38.26       44.92      7.80 o 
  -3   4   1      307.45      339.65     33.59 o 
  -2   4   1     1141.84     1335.38    121.66 o 
  -1   4   1       29.62       26.68      1.84 o 
   0   4   1     1105.06     1019.76     98.00 o 
   1   4   1     1170.26     1319.07     81.06 o 
   2   4   1      950.67     1116.63     67.09 o 
   3   4   1       13.07       16.12      1.17 o 
   4   4   1       95.04       84.64      9.17 o 
   5   4   1       45.50       37.55      1.89 o 
   6   4   1       56.75       53.59      5.41 o 
   7   4   1        3.86        3.55      1.29 o 
  -7   5   1        2.95        3.66      1.14 o 
  -6   5   1       13.64       12.11      2.11 o 
  -5   5   1       43.72       45.11     11.85 o 
  -4   5   1       46.81       50.82     12.68 o 
  -3   5   1      157.25      177.78     19.37 o 
  -2   5   1     1691.30     1961.11    181.23 o 
  -1   5   1      763.29      851.56     63.72 o 
   0   5   1      208.69      222.66     14.79 o 
   1   5   1     1321.21     1529.47     76.53 o 
   2   5   1      129.95      141.18      8.49 o 
   3   5   1      140.61      145.35     12.52 o 
   4   5   1        8.67        7.63      1.24 o 
   5   5   1       99.56       83.71     10.07 o 
   6   5   1        0.74        1.16      0.85 o 
   7   5   1        1.12        1.07      1.14 o 
  -7   6   1        6.67        6.55      1.57 o 
  -6   6   1       11.50       10.93      1.44 o 
  -5   6   1       11.87       15.87      2.87 o 
  -4   6   1       51.13       54.79      6.92 o 
  -3   6   1      116.72      117.48     14.32 o 
  -2   6   1      153.18      173.41     15.66 o 
  -1   6   1      333.01      391.58     28.87 o 
   0   6   1      125.64      106.03      8.09 o 
   1   6   1     1254.93     1381.54     58.58 o 
   2   6   1      246.93      245.87     19.39 o 
   3   6   1        8.81        8.42      0.92 o 
   4   6   1       41.65       41.57      2.86 o 
   5   6   1      102.17       83.82      7.71 o 
   6   6   1        7.28        8.60      1.89 o 
  -6   7   1        7.36        8.21      1.27 o 
  -5   7   1       17.69       16.42      2.45 o 
  -4   7   1       72.12       67.85      7.36 o 
  -3   7   1       92.19       95.42      8.35 o 
  -2   7   1      273.74      273.81     30.78 o 
  -1   7   1      176.56      180.12     12.07 o 
   0   7   1      139.06      115.90     11.85 o 
   1   7   1      326.20      346.34     15.07 o 
   2   7   1       66.57       68.31      5.59 o 
   3   7   1        5.12        5.07      0.57 o 
   4   7   1       53.09       44.99      3.00 o 
   5   7   1       36.96       31.28      1.90 o 
   6   7   1        1.71        2.85      1.02 o 
  -6   8   1        5.59        6.96      1.39 o 
  -5   8   1        6.85        5.95      2.40 o 
  -4   8   1       58.22       57.84      7.81 o 
  -3   8   1       89.54       89.78      9.21 o 
  -2   8   1       84.15       73.92      6.24 o 
  -1   8   1       94.32       96.66      6.07 o 
   0   8   1      313.57      297.35     19.54 o 
   1   8   1      125.65      126.12      9.21 o 
   2   8   1       11.88       16.69      2.97 o 
   3   8   1       28.35       28.28      2.37 o 
   4   8   1       49.99       34.90      2.49 o 
   5   8   1        6.71        7.39      0.97 o 
   6   8   1        1.87        1.86      1.01 o 
  -6   9   1        4.06        5.03      1.42 o 
  -5   9   1        3.84        3.23      0.91 o 
  -4   9   1       13.56       16.14      2.52 o 
  -3   9   1       42.60       32.30      3.33 o 
  -2   9   1      108.10      100.68      9.42 o 
  -1   9   1        9.19       10.10      0.91 o 
   0   9   1      659.05      642.71     42.24 o 
   1   9   1       86.09       75.82      7.43 o 
   2   9   1       28.47       29.10      1.86 o 
   3   9   1       29.74       31.36      2.44 o 
   4   9   1        3.98        3.87      0.77 o 
   5   9   1        3.19        3.45      0.85 o 
   6   9   1       17.90       18.77      2.09 o 
  -5  10   1        1.77        1.95      0.91 o 
  -4  10   1        2.60        2.07      0.65 o 
  -3  10   1        6.07        4.43      0.81 o 
  -2  10   1       95.99       83.65      6.06 o 
  -1  10   1      269.33      266.55      9.62 o 
   0  10   1      170.62      169.77      3.68 o 
   1  10   1       32.81       32.67      1.47 o 
   2  10   1       50.42       46.66      2.16 o 
   3  10   1        7.29        3.76      0.65 o 
   4  10   1        1.30        0.92      0.60 o 
   5  10   1        0.22        0.60      0.65 o 
  -5  11   1        1.68        1.22      0.95 o 
  -4  11   1        2.60        2.32      0.74 o 
  -3  11   1        0.48        0.64      0.56 o 
  -2  11   1       73.75       67.15      5.09 o 
  -1  11   1       92.24       85.96      4.29 o 
   0  11   1       19.89       19.89      1.54 o 
   1  11   1        5.40        4.87      0.80 o 
   2  11   1       16.01       15.86      1.06 o 
   3  11   1       27.79       27.76      1.79 o 
   4  11   1        3.34        3.25      0.76 o 
   5  11   1        1.30        1.10      1.00 o 
  -4  12   1        4.38        6.75      1.00 o 
  -3  12   1       10.76       11.79      1.05 o 
  -2  12   1        8.26        7.55      0.98 o 
  -1  12   1       29.03       30.26      3.15 o 
   0  12   1       11.71       11.27      1.32 o 
   1  12   1       76.74       78.40      2.86 o 
   2  12   1        1.22        0.76      0.68 o 
   3  12   1       45.05       40.64      2.72 o 
   4  12   1        7.50        8.42      1.25 o 
  -4  13   1        1.88        1.02      0.90 o 
  -3  13   1        4.47        5.39      1.08 o 
  -2  13   1       39.51       43.27      2.39 o 
  -1  13   1        5.53        6.38      1.25 o 
   0  13   1       59.78       58.20      2.60 o 
   1  13   1       26.20       28.39      1.95 o 
   2  13   1       15.32       17.32      1.72 o 
   3  13   1        3.78        4.67      1.38 o 
   4  13   1       18.70       16.86      2.35 o 
  -3  14   1       11.33       13.61      2.40 o 
  -2  14   1       26.80       26.44      2.07 o 
  -1  14   1        7.21        8.87      1.41 o 
   0  14   1        3.68        5.72      1.22 o 
   1  14   1        0.71        1.31      0.87 o 
   2  14   1       16.82       20.21      1.90 o 
   3  14   1        3.23        3.14      1.39 o 
  -2  15   1       11.79       13.49      2.99 o 
  -1  15   1        4.20        3.40      1.44 o 
   0  15   1        9.70       10.97      1.75 o 
   1  15   1        4.00        5.24      1.54 o 
  -6   0   2        0.00       -0.37      0.80 o 
  -5   0   2       12.31       11.01      1.44 o 
  -4   0   2      275.23      243.16      4.99 o 
  -3   0   2       38.92       31.65      1.60 o 
  -2   0   2       16.22       18.48      1.04 o 
  -1   0   2      506.04      479.74      4.64 o 
   0   0   2       64.99       74.33      3.51 o 
   1   0   2     1216.88     1315.62     68.80 o 
   2   0   2        0.09        0.25      0.24 o 
   3   0   2        0.00        0.05      0.32 o 
   4   0   2        2.25        3.73      0.67 o 
   5   0   2       21.57       18.40      1.27 o 
   6   0   2        2.63        2.40      1.17 o 
   7   0   2       16.45       17.89      2.56 o 
  -7   1   2       21.77       21.25      2.32 o 
  -6   1   2       14.23       13.96      1.32 o 
  -5   1   2       13.74       11.03      0.84 o 
  -4   1   2       42.39       39.20      1.46 o 
  -3   1   2      133.72      112.68      3.26 o 
  -2   1   2      778.25      626.87     28.27 o 
  -1   1   2      775.58      795.10     56.06 o 
   0   1   2      280.18      313.30     13.04 o 
   1   1   2     1122.46     1241.09     39.20 o 
   2   1   2       29.82       28.81      1.58 o 
   3   1   2       42.58       40.05      1.17 o 
   4   1   2       18.37       15.97      0.75 o 
   5   1   2        8.20        9.86      1.47 o 
   6   1   2       12.73       13.64      1.35 o 
   7   1   2        8.92        9.31      2.11 o 
  -7   2   2        6.63        7.76      1.71 o 
  -6   2   2       24.45       28.03      4.76 o 
  -5   2   2        4.58        2.96      0.57 o 
  -4   2   2        2.02        3.44      1.26 o 
  -3   2   2       20.77       12.68      1.34 o 
  -2   2   2      505.55      465.73     53.08 o 
  -1   2   2      205.95      228.58     13.30 o 
   0   2   2      457.41      526.81     17.71 o 
   1   2   2       52.12       54.05      3.22 o 
   2   2   2       23.71       24.93      1.46 o 
   3   2   2      144.27      138.98      7.76 o 
   4   2   2        7.06        8.19      0.51 o 
   5   2   2       24.74       24.01      2.72 o 
   6   2   2        7.43        7.56      2.03 o 
   7   2   2       14.28       16.64      2.53 o 
  -7   3   2        4.04        3.95      1.39 o 
  -6   3   2       95.08      100.29     16.08 o 
  -5   3   2       28.38       27.22      3.54 o 
  -4   3   2       12.77       10.06      1.50 o 
  -3   3   2      175.71      147.25     20.43 o 
  -2   3   2      634.61      692.77     58.97 o 
  -1   3   2      466.41      499.83     24.77 o 
   0   3   2      367.39      398.81     16.71 o 
   1   3   2     1600.47     1799.82    107.32 o 
   2   3   2      109.86      113.07      8.47 o 
   3   3   2        9.89       10.56      0.59 o 
   4   3   2       17.34       17.23      0.92 o 
   5   3   2      104.34       94.31     14.75 o 
   6   3   2        7.02        7.43      1.43 o 
   7   3   2        9.83        8.85      2.19 o 
  -7   4   2        0.04       -0.43      0.85 o 
  -6   4   2        4.44        5.56      1.13 o 
  -5   4   2       38.32       41.88      8.43 o 
  -4   4   2       89.40       82.60     10.88 o 
  -3   4   2       67.26       77.91      8.65 o 
  -2   4   2      187.76      202.55     18.45 o 
  -1   4   2      106.46      111.87      9.08 o 
   0   4   2      104.24      102.33      9.55 o 
   1   4   2      453.73      478.48     23.44 o 
   2   4   2      180.85      204.01     11.47 o 
   3   4   2       97.71       95.87      6.01 o 
   4   4   2      112.71       94.14      5.67 o 
   5   4   2       53.88       51.76      7.59 o 
   6   4   2       18.31       17.92      2.33 o 
   7   4   2        0.92        0.92      1.10 o 
  -7   5   2       19.13       22.61      2.64 o 
  -6   5   2       29.35       30.90      5.75 o 
  -5   5   2       11.68       13.56      4.35 o 
  -4   5   2       61.34       54.58      8.52 o 
  -3   5   2      278.61      302.56     27.10 o 
  -2   5   2      113.51      128.30     12.16 o 
  -1   5   2      100.54       96.35      8.91 o 
   0   5   2      184.23      195.84     16.02 o 
   1   5   2      768.65      890.65     45.65 o 
   2   5   2       85.29       96.71      4.63 o 
   3   5   2       27.87       25.56      2.30 o 
   4   5   2      189.66      175.30     12.83 o 
   5   5   2       67.24       63.69      6.96 o 
   6   5   2        6.10        8.04      1.47 o 
   7   5   2        2.60        3.82      1.39 o 
  -7   6   2        7.43        6.77      2.19 o 
  -6   6   2       10.25       12.68      3.13 o 
  -5   6   2        4.41        5.74      1.15 o 
  -4   6   2       87.94       77.41     19.19 o 
  -3   6   2      344.35      377.45     47.41 o 
  -2   6   2      200.93      204.01     22.99 o 
  -1   6   2      107.99      103.09      9.38 o 
   0   6   2       53.54       52.86      6.17 o 
   1   6   2      429.30      478.20     23.03 o 
   2   6   2       13.59       13.90      2.39 o 
   3   6   2       68.70       72.81      6.01 o 
   4   6   2      122.85      114.09     10.77 o 
   5   6   2       20.90       20.23      2.24 o 
   6   6   2       27.03       28.43      4.87 o 
  -6   7   2        1.42        2.59      1.12 o 
  -5   7   2       11.05       12.23      3.44 o 
  -4   7   2      100.66      105.78     12.43 o 
  -3   7   2       78.57       66.03      8.44 o 
  -2   7   2       17.68       18.18      1.05 o 
  -1   7   2       32.38       32.92      2.06 o 
   0   7   2      598.71      611.31     43.14 o 
   1   7   2       63.99       65.41      3.45 o 
   2   7   2        9.42       10.79      0.83 o 
   3   7   2        4.75        4.13      0.54 o 
   4   7   2      132.27      117.96      9.55 o 
   5   7   2       18.60       18.85      1.58 o 
   6   7   2        2.32        2.58      1.07 o 
  -6   8   2        4.65        1.76      1.57 o 
  -5   8   2        2.40        2.44      0.93 o 
  -4   8   2       55.55       49.92      5.69 o 
  -3   8   2       37.11       40.74      5.23 o 
  -2   8   2       63.01       62.29      4.31 o 
  -1   8   2       34.60       41.36      2.31 o 
   0   8   2      175.14      175.33      9.58 o 
   1   8   2        6.36        6.01      0.53 o 
   2   8   2       68.25       64.04      3.81 o 
   3   8   2       75.61       82.16      5.85 o 
   4   8   2       12.72       10.11      1.02 o 
   5   8   2       43.64       41.86      2.72 o 
   6   8   2        7.50        8.84      1.59 o 
  -6   9   2        2.07        3.36      1.87 o 
  -5   9   2        1.38        2.36      0.98 o 
  -4   9   2        3.14        6.08      0.89 o 
  -3   9   2       68.58       64.22      6.15 o 
  -2   9   2       84.20       78.09      7.50 o 
  -1   9   2      563.32      548.12     39.85 o 
   0   9   2       77.80       79.55      3.31 o 
   1   9   2       22.79       19.81      0.87 o 
   2   9   2       28.54       23.14      1.19 o 
   3   9   2       13.27        9.92      1.02 o 
   4   9   2       15.73       18.48      1.33 o 
   5   9   2       16.26       18.17      1.39 o 
  -5  10   2        4.44        5.63      1.06 o 
  -4  10   2       15.58       18.96      1.98 o 
  -3  10   2        3.28        3.45      0.94 o 
  -2  10   2       66.73       59.78      4.92 o 
  -1  10   2      247.01      231.36     15.62 o 
   0  10   2       57.06       58.32      4.48 o 
   1  10   2       13.73       15.28      1.13 o 
   2  10   2       64.17       66.76      4.26 o 
   3  10   2        5.15        6.66      0.88 o 
   4  10   2       15.22       12.84      1.21 o 
   5  10   2        3.55        3.60      0.94 o 
  -5  11   2       14.65       15.10      2.24 o 
  -4  11   2        7.91        8.27      1.62 o 
  -3  11   2        3.34        4.58      0.90 o 
  -2  11   2       11.88       11.68      1.05 o 
  -1  11   2      101.02      105.03      3.17 o 
   0  11   2       18.23       18.37      1.45 o 
   1  11   2        3.98        4.28      0.79 o 
   2  11   2       96.98       85.08      3.78 o 
   3  11   2        9.13        6.23      0.94 o 
   4  11   2       10.10       10.04      1.17 o 
   5  11   2       30.31       31.71      2.51 o 
  -4  12   2       11.27       10.28      1.09 o 
  -3  12   2        2.82        2.66      0.78 o 
  -2  12   2       53.71       53.12      4.75 o 
  -1  12   2       44.89       40.44      2.89 o 
   0  12   2        2.52        2.81      0.89 o 
   1  12   2        2.09        3.02      1.19 o 
   2  12   2        1.67        2.45      0.81 o 
   3  12   2       25.40       24.32      2.84 o 
   4  12   2        0.09        0.57      0.73 o 
  -4  13   2       35.81       40.21      2.71 o 
  -3  13   2       15.25       18.23      1.64 o 
  -2  13   2       20.07       21.72      1.82 o 
  -1  13   2        9.44       10.51      1.41 o 
   0  13   2        6.49        8.72      1.34 o 
   1  13   2        6.70        9.13      1.36 o 
   2  13   2        6.15        5.87      1.05 o 
   3  13   2        8.15        7.64      1.57 o 
  -3  14   2       56.50       56.63      3.15 o 
  -2  14   2       18.66       17.25      1.83 o 
  -1  14   2       11.34       13.21      1.63 o 
   0  14   2        7.11        8.17      1.36 o 
   1  14   2       19.43       21.64      1.97 o 
   2  14   2        2.10        3.03      1.32 o 
  -1  15   2        1.40        2.05      1.40 o 
   0  15   2       10.46       11.48      1.79 o 
   1  15   2        8.06       10.39      1.77 o 
  -6   0   3        1.18        2.88      1.07 o 
  -5   0   3       50.52       46.77      2.53 o 
  -4   0   3      186.08      157.19      4.00 o 
  -3   0   3        4.43        2.88      0.69 o 
  -2   0   3        4.32        7.41      0.77 o 
  -1   0   3     1116.59     1161.71      9.23 o 
   0   0   3      301.17      368.62      9.25 o 
   1   0   3      157.08      170.96     12.65 o 
   2   0   3       39.46       45.46      4.04 o 
   3   0   3      216.56      205.52     16.85 o 
   4   0   3        1.90        1.51      0.54 o 
   5   0   3       41.41       37.82      6.19 o 
   6   0   3       10.36        9.33      1.76 o 
   7   0   3        0.05       -0.40      1.33 o 
  -7   1   3        1.41        3.23      1.40 o 
  -6   1   3       27.92       27.48      1.58 o 
  -5   1   3        2.46        1.57      0.57 o 
  -4   1   3       11.38        9.54      0.83 o 
  -3   1   3      339.95      277.28      3.51 o 
  -2   1   3       29.84       33.34      1.73 o 
  -1   1   3      774.60      816.18     29.80 o 
   0   1   3       86.52      105.43      2.96 o 
   1   1   3      392.57      447.99     13.17 o 
   2   1   3      297.59      334.07      8.70 o 
   3   1   3      184.55      180.96      8.19 o 
   4   1   3       27.70       24.84      0.99 o 
   5   1   3       12.42       11.56      1.53 o 
   6   1   3       30.41       24.96      1.71 o 
   7   1   3        0.32        1.41      1.33 o 
  -7   2   3       18.99       25.98      5.76 o 
  -6   2   3       10.54       12.30      2.71 o 
  -5   2   3       10.52        9.23      0.81 o 
  -4   2   3       18.38       13.84      2.05 o 
  -3   2   3      179.71      195.85     20.41 o 
  -2   2   3      504.16      501.78     48.16 o 
  -1   2   3       93.15      104.40      4.96 o 
   0   2   3      469.40      516.22     16.45 o 
   1   2   3      262.17      268.46     15.01 o 
   2   2   3      562.43      627.67     23.58 o 
   3   2   3       62.15       55.25      3.13 o 
   4   2   3       41.02       38.47      2.87 o 
   5   2   3       20.49       18.61      2.58 o 
   6   2   3        7.32        8.98      1.27 o 
   7   2   3        0.40        0.11      1.25 o 
  -7   3   3        0.25        1.36      0.82 o 
  -6   3   3       38.33       38.32      7.04 o 
  -5   3   3        2.71        3.53      1.07 o 
  -4   3   3       24.50       20.88      2.07 o 
  -3   3   3       41.54       33.63      5.02 o 
  -2   3   3      381.48      421.31     38.49 o 
  -1   3   3       97.82       92.05      3.96 o 
   0   3   3       92.04       95.08      2.71 o 
   1   3   3     1113.05     1280.91     36.48 o 
   2   3   3      223.95      225.95     13.91 o 
   3   3   3       77.21       82.81      4.88 o 
   4   3   3        6.55        7.27      1.11 o 
   5   3   3       11.22       10.80      1.53 o 
   6   3   3        2.23        2.37      0.96 o 
   7   3   3        0.58        0.69      1.49 o 
  -7   4   3        0.53        1.63      1.07 o 
  -6   4   3       21.24       22.30      4.05 o 
  -5   4   3       23.55       23.52      3.43 o 
  -4   4   3      126.95      133.73     17.84 o 
  -3   4   3      297.94      288.81     28.98 o 
  -2   4   3       21.74       21.27      1.76 o 
  -1   4   3      156.82      175.43      6.54 o 
   0   4   3      475.50      525.73     21.67 o 
   1   4   3       10.77       10.07      1.02 o 
   2   4   3      169.37      189.05     12.18 o 
   3   4   3      293.89      309.49     24.65 o 
   4   4   3       27.12       26.97      3.45 o 
   5   4   3       41.79       40.28      5.52 o 
   6   4   3        2.96        3.27      1.05 o 
  -7   5   3       12.02       10.40      2.08 o 
  -6   5   3        4.96        6.77      1.19 o 
  -5   5   3       63.85       64.02     11.99 o 
  -4   5   3       46.36       47.29      6.48 o 
  -3   5   3      370.61      387.74     40.81 o 
  -2   5   3       66.40       72.21      6.53 o 
  -1   5   3      373.98      375.67     26.31 o 
   0   5   3       96.45      101.68      4.98 o 
   1   5   3       47.56       60.84      3.23 o 
   2   5   3       49.74       49.27      2.21 o 
   3   5   3      125.29      118.27      9.09 o 
   4   5   3       51.60       52.61      4.48 o 
   5   5   3       28.03       27.86      2.29 o 
   6   5   3        1.52        1.97      0.99 o 
  -7   6   3        5.92        4.61      2.00 o 
  -6   6   3        3.46        4.04      1.09 o 
  -5   6   3       50.65       53.78      7.49 o 
  -4   6   3       17.49       17.44      6.19 o 
  -3   6   3      171.02      166.31      9.32 o 
  -2   6   3       34.86       33.03      3.03 o 
  -1   6   3      155.33      136.47     11.48 o 
   0   6   3      122.33      121.21      8.60 o 
   1   6   3      119.26      120.38      5.06 o 
   2   6   3       57.77       64.64      3.46 o 
   3   6   3       40.50       40.65      5.10 o 
   4   6   3      352.18      346.79     25.04 o 
   5   6   3       19.75       18.60      3.21 o 
   6   6   3        0.28        0.07      0.85 o 
  -6   7   3        4.02        3.21      0.94 o 
  -5   7   3       24.90       19.74      4.19 o 
  -4   7   3       18.46       15.56      2.81 o 
  -3   7   3      250.20      228.84     23.74 o 
  -2   7   3       97.62       89.92      5.42 o 
  -1   7   3       29.72       27.43      1.45 o 
   0   7   3      105.79      111.43      8.89 o 
   1   7   3      108.98      100.54      5.37 o 
   2   7   3       14.05       13.68      1.12 o 
   3   7   3       61.34       59.14      4.37 o 
   4   7   3       20.04       22.45      2.20 o 
   5   7   3       23.17       24.06      1.77 o 
   6   7   3        1.03        1.07      1.31 o 
  -6   8   3        2.82        3.95      2.19 o 
  -5   8   3        3.00        3.62      1.04 o 
  -4   8   3       23.37       25.49      2.14 o 
  -3   8   3       57.17       52.26      5.82 o 
  -2   8   3      102.46       98.88      9.67 o 
  -1   8   3       88.97       93.14      4.29 o 
   0   8   3        6.71        7.57      0.74 o 
   1   8   3       15.15       14.50      1.35 o 
   2   8   3       36.70       37.07      3.33 o 
   3   8   3       33.46       30.30      2.93 o 
   4   8   3       11.61       11.80      1.07 o 
   5   8   3       30.09       31.20      2.01 o 
   6   8   3        3.28        3.79      1.47 o 
  -6   9   3        6.46        9.98      1.66 o 
  -5   9   3       23.65       33.95      9.73 o 
  -4   9   3        8.18        8.53      1.01 o 
  -3   9   3       23.09       21.00      2.25 o 
  -2   9   3       79.00       70.89      6.84 o 
  -1   9   3      228.52      220.31     14.79 o 
   0   9   3       85.29       82.33      4.89 o 
   1   9   3       17.19       13.44      1.28 o 
   2   9   3      118.73      107.72      7.08 o 
   3   9   3        2.09        2.62      0.67 o 
   4   9   3        4.73        4.63      0.86 o 
   5   9   3       18.58       19.48      1.48 o 
  -5  10   3        8.82       10.41      2.68 o 
  -4  10   3       12.80       11.02      1.36 o 
  -3  10   3       22.23       17.98      2.56 o 
  -2  10   3       20.05       15.58      2.11 o 
  -1  10   3      132.24      126.64      9.96 o 
   0  10   3       19.08       18.26      1.16 o 
   1  10   3       24.29       23.74      1.89 o 
   2  10   3       16.49       15.70      0.93 o 
   3  10   3        1.03        1.46      0.62 o 
   4  10   3        1.40        1.87      0.78 o 
   5  10   3       26.24       27.44      1.79 o 
  -5  11   3       44.17       51.68      7.00 o 
  -4  11   3       28.23       28.50      2.43 o 
  -3  11   3        2.57        2.54      0.75 o 
  -2  11   3       79.70       74.67      6.69 o 
  -1  11   3      285.32      273.18      5.05 o 
   0  11   3       10.34       10.90      1.26 o 
   1  11   3       15.80       16.71      1.16 o 
   2  11   3       20.67       23.98      1.76 o 
   3  11   3       55.91       54.89      6.14 o 
   4  11   3        2.48        3.00      0.84 o 
  -4  12   3       17.18       18.08      2.21 o 
  -3  12   3        4.36        5.76      0.98 o 
  -2  12   3        9.02       11.03      1.41 o 
  -1  12   3       32.92       32.25      2.20 o 
   0  12   3       31.66       31.33      1.95 o 
   1  12   3       26.35       29.87      1.56 o 
   2  12   3       10.74       12.47      1.55 o 
   3  12   3        0.68        0.84      1.10 o 
   4  12   3        7.63        8.15      1.21 o 
  -4  13   3       59.53       60.32      4.88 o 
  -3  13   3       13.88       16.42      1.45 o 
  -2  13   3       23.28       25.80      1.97 o 
  -1  13   3       12.55       12.96      1.55 o 
   0  13   3       52.23       52.18      2.54 o 
   1  13   3        9.13       11.40      1.48 o 
   2  13   3       17.44       19.38      1.94 o 
   3  13   3        9.30        7.02      1.60 o 
  -3  14   3        3.82        4.70      1.67 o 
  -2  14   3        8.13        8.92      1.56 o 
  -1  14   3        5.03        7.20      1.36 o 
   0  14   3        1.19        1.55      0.93 o 
   1  14   3       37.30       38.44      2.44 o 
   2  14   3        3.51        3.36      2.00 o 
  -1  15   3       10.54       11.68      1.99 o 
   0  15   3       13.13       13.93      1.94 o 
   1  15   3       15.52       17.28      2.96 o 
  -6   0   4        7.28        8.43      1.55 o 
  -5   0   4       63.53       57.25      2.80 o 
  -4   0   4       36.52       31.73      1.89 o 
  -3   0   4      454.10      388.57      5.84 o 
  -2   0   4      321.84      316.12      4.67 o 
  -1   0   4       38.34       45.12      1.63 o 
   0   0   4        3.92        4.88      0.51 o 
   1   0   4      163.22      188.56      8.47 o 
   2   0   4      233.54      282.06     22.05 o 
   3   0   4      124.02      127.06     12.55 o 
   4   0   4        0.23        0.10      0.47 o 
   5   0   4      174.94      170.84     29.77 o 
   6   0   4       38.07       34.19      2.85 o 
   7   0   4        5.81        5.65      1.97 o 
  -7   1   4       10.27       15.00      1.57 o 
  -6   1   4       48.05       47.26      2.03 o 
  -5   1   4       59.03       50.95      1.89 o 
  -4   1   4       32.58       25.78      1.24 o 
  -3   1   4       43.41       32.68      1.21 o 
  -2   1   4      824.59      876.14     41.40 o 
  -1   1   4      205.52      218.56      8.28 o 
   0   1   4      329.17      354.28     22.10 o 
   1   1   4     1083.44     1310.14     38.72 o 
   2   1   4      614.37      695.66     25.60 o 
   3   1   4       29.17       30.32      1.26 o 
   4   1   4       10.12        9.15      0.84 o 
   5   1   4       12.49       13.03      1.37 o 
   6   1   4       26.94       22.09      1.72 o 
   7   1   4        2.06        1.73      1.60 o 
  -7   2   4       24.67       29.52      4.67 o 
  -6   2   4        2.56        4.13      0.94 o 
  -5   2   4       79.54       67.48      8.56 o 
  -4   2   4       89.41       81.80      4.43 o 
  -3   2   4      505.91      519.92     47.53 o 
  -2   2   4      188.19      217.77     12.45 o 
  -1   2   4     3294.83     3714.58    215.97 o 
   0   2   4      140.47      153.25      5.65 o 
   1   2   4      525.74      604.10     19.24 o 
   2   2   4      261.34      284.15     15.49 o 
   3   2   4       48.70       56.57      3.05 o 
   4   2   4       26.92       23.55      2.45 o 
   5   2   4       38.03       33.31      2.20 o 
   6   2   4        3.93        5.64      1.61 o 
  -7   3   4        4.39        6.53      1.49 o 
  -6   3   4       13.95       15.02      2.96 o 
  -5   3   4      116.93      124.98     19.23 o 
  -4   3   4       19.35       16.79      2.57 o 
  -3   3   4       19.19       20.52      2.10 o 
  -2   3   4       50.17       73.95      6.13 o 
  -1   3   4      157.10      208.46     16.65 o 
   0   3   4      112.41      107.41      3.51 o 
   1   3   4      924.14     1048.27     37.43 o 
   2   3   4      144.96      167.56      4.76 o 
   3   3   4      215.42      236.13     11.06 o 
   4   3   4       33.46       31.80      2.55 o 
   5   3   4       11.84       10.08      0.96 o 
   6   3   4        1.59        1.64      0.90 o 
  -7   4   4        0.03        0.07      0.74 o 
  -6   4   4        5.55        8.97      1.56 o 
  -5   4   4      154.04      146.03     27.65 o 
  -4   4   4      228.93      225.79     29.39 o 
  -3   4   4      183.80      177.34     17.28 o 
  -2   4   4       24.58       26.65      1.64 o 
  -1   4   4      156.79      190.76      8.50 o 
   0   4   4       76.02       87.10      4.01 o 
   1   4   4       48.23       57.27      1.73 o 
   2   4   4      152.81      154.61      5.95 o 
   3   4   4      233.01      208.27      8.68 o 
   4   4   4       59.03       56.98      2.68 o 
   5   4   4        5.02        5.73      1.35 o 
   6   4   4        2.45        3.31      1.16 o 
  -7   5   4        1.20        1.79      1.01 o 
  -6   5   4       10.01       10.93      2.31 o 
  -5   5   4        9.70        7.76      1.69 o 
  -4   5   4      315.24      323.93     71.42 o 
  -3   5   4      207.58      185.49     37.04 o 
  -2   5   4      113.88      121.04      7.89 o 
  -1   5   4       70.97       70.88      2.97 o 
   0   5   4       49.04       57.98      2.19 o 
   1   5   4       35.31       42.30      1.34 o 
   2   5   4       38.87       41.86      2.30 o 
   3   5   4      466.21      459.63     39.09 o 
   4   5   4      102.73       98.49      8.87 o 
   5   5   4        2.47        2.73      0.89 o 
   6   5   4        1.72        3.08      1.05 o 
  -7   6   4        4.11        3.78      1.34 o 
  -6   6   4        5.39        5.78      1.16 o 
  -5   6   4        3.09        4.72      1.56 o 
  -4   6   4      272.58      275.72     55.26 o 
  -3   6   4      370.07      372.67     33.12 o 
  -2   6   4       86.64       82.91      4.90 o 
  -1   6   4      159.52      141.63      8.24 o 
   0   6   4       18.56       19.81      1.59 o 
   1   6   4       26.90       27.19      1.72 o 
   2   6   4      197.54      199.72      8.34 o 
   3   6   4      146.38      148.64     12.69 o 
   4   6   4       64.08       64.11      4.03 o 
   5   6   4        2.92        3.49      0.96 o 
   6   6   4        0.32        0.61      0.98 o 
  -6   7   4        3.32        6.14      1.15 o 
  -5   7   4        0.53        0.36      0.74 o 
  -4   7   4      143.45      129.86     25.09 o 
  -3   7   4      434.14      421.19     37.44 o 
  -2   7   4        7.80        8.46      0.98 o 
  -1   7   4       10.95       11.71      0.69 o 
   0   7   4        7.59        7.13      0.49 o 
   1   7   4       24.00       26.33      1.74 o 
   2   7   4       71.14       62.88      3.47 o 
   3   7   4       69.02       67.36      6.31 o 
   4   7   4       62.02       63.31      4.93 o 
   5   7   4        1.29        1.58      1.07 o 
   6   7   4        1.73        3.39      1.33 o 
  -6   8   4        5.66        9.36      2.45 o 
  -5   8   4        3.64        2.92      0.97 o 
  -4   8   4       11.66       11.29      2.28 o 
  -3   8   4      460.85      434.65     33.56 o 
  -2   8   4      121.12      112.70      8.27 o 
  -1   8   4       89.20       96.17      2.04 o 
   0   8   4        1.41        2.34      0.38 o 
   1   8   4        9.88        8.31      0.71 o 
   2   8   4       15.76       13.51      1.18 o 
   3   8   4      130.32      113.72     11.58 o 
   4   8   4       12.49       11.52      1.11 o 
   5   8   4       14.72       15.25      1.69 o 
  -6   9   4        5.67        6.94      3.69 o 
  -5   9   4        4.78        6.78      1.30 o 
  -4   9   4        2.73        3.18      0.78 o 
  -3   9   4       45.33       45.21      3.43 o 
  -2   9   4       46.09       45.76      3.43 o 
  -1   9   4       26.83       26.50      1.29 o 
   0   9   4      127.37      141.41      4.39 o 
   1   9   4       75.27       64.23      4.95 o 
   2   9   4        2.50        2.41      0.60 o 
   3   9   4        3.06        3.30      0.79 o 
   4   9   4       21.04       22.44      1.59 o 
   5   9   4        8.35        9.60      1.50 o 
  -5  10   4       14.73       17.82      4.87 o 
  -4  10   4        7.69        7.92      1.04 o 
  -3  10   4        1.36        0.94      0.62 o 
  -2  10   4      326.74      312.32     21.32 o 
  -1  10   4       49.29       47.37      3.15 o 
   0  10   4       41.72       43.20      1.57 o 
   1  10   4       37.12       35.16      1.48 o 
   2  10   4       46.74       37.89      4.48 o 
   3  10   4       18.78       17.78      1.45 o 
   4  10   4        5.73        5.63      0.99 o 
   5  10   4        4.77        5.16      1.50 o 
  -5  11   4       23.76       24.40      3.96 o 
  -4  11   4       12.55       12.36      1.32 o 
  -3  11   4       34.70       31.07      1.86 o 
  -2  11   4       49.31       43.73      2.78 o 
  -1  11   4       25.49       26.95      1.86 o 
   0  11   4        9.56       11.40      1.29 o 
   1  11   4       14.37       17.33      1.20 o 
   2  11   4       48.28       47.38      2.34 o 
   3  11   4        6.65        6.04      1.00 o 
   4  11   4       19.55       20.93      1.54 o 
  -4  12   4       12.93       13.73      1.80 o 
  -3  12   4       14.52       14.83      1.88 o 
  -2  12   4       70.70       71.66      5.01 o 
  -1  12   4       68.00       68.02      2.80 o 
   0  12   4       22.08       22.84      1.81 o 
   1  12   4        0.43        0.92      0.72 o 
   2  12   4        9.95       13.11      1.58 o 
   3  12   4        4.83        4.79      1.37 o 
   4  12   4        2.53        3.24      1.05 o 
  -4  13   4        0.27        0.10      1.08 o 
  -3  13   4       47.18       53.88      2.83 o 
  -2  13   4        3.94        5.63      1.25 o 
  -1  13   4       14.64       16.43      1.66 o 
   0  13   4       65.38       64.46      2.83 o 
   1  13   4        1.28        2.68      1.07 o 
   2  13   4        2.34        1.87      1.23 o 
   3  13   4       19.92       19.58      2.05 o 
  -3  14   4        6.04        7.04      1.81 o 
  -2  14   4        0.73        1.64      1.15 o 
  -1  14   4        1.25        0.71      0.94 o 
   0  14   4       20.55       21.59      1.99 o 
   1  14   4       16.07       21.41      3.09 o 
   2  14   4        0.05        0.61      1.92 o 
   0  15   4        5.53        5.95      2.24 o 
  -6   0   5        6.09        6.11      1.47 o 
  -5   0   5        2.24        1.95      0.88 o 
  -4   0   5        4.54        6.03      1.07 o 
  -3   0   5      763.83      842.98      9.47 o 
  -2   0   5     1723.78     1876.51     14.99 o 
  -1   0   5      251.15      271.11      4.40 o 
   0   0   5       23.10       24.63      2.16 o 
   1   0   5     7506.56     9528.84    405.01 o 
   2   0   5      988.08     1224.83    115.41 o 
   3   0   5      183.44      183.46     22.23 o 
   4   0   5       39.47       32.82      2.96 o 
   5   0   5       74.02       75.49      3.84 o 
   6   0   5        3.36        4.80      1.60 o 
  -7   1   5       13.32       19.30      1.68 o 
  -6   1   5      104.15       83.68      3.89 o 
  -5   1   5       15.37       11.48      1.11 o 
  -4   1   5       19.34       23.49      1.25 o 
  -3   1   5      669.45      637.99     17.77 o 
  -2   1   5     2350.26     2479.89     60.24 o 
  -1   1   5      284.95      286.59      6.90 o 
   0   1   5      296.13      366.49     11.34 o 
   1   1   5      423.25      509.10     15.86 o 
   2   1   5      133.22      149.88      4.87 o 
   3   1   5        8.46       11.26      0.69 o 
   4   1   5      127.93      130.00     11.44 o 
   5   1   5      171.67      170.98     15.91 o 
   6   1   5        2.95        3.02      1.03 o 
  -7   2   5        0.97        1.24      0.81 o 
  -6   2   5       63.82       65.31     11.29 o 
  -5   2   5      310.21      290.47     22.53 o 
  -4   2   5      128.35      135.11     11.65 o 
  -3   2   5      727.40      787.40     42.43 o 
  -2   2   5     1155.77     1316.42     68.74 o 
  -1   2   5      633.45      709.56     50.22 o 
   0   2   5      184.56      215.86      9.04 o 
   1   2   5      979.62     1230.00     40.61 o 
   2   2   5      588.78      741.44     27.09 o 
   3   2   5       75.45       74.67      5.85 o 
   4   2   5      169.16      163.08     14.24 o 
   5   2   5       10.01       10.69      1.21 o 
   6   2   5        8.62        8.43      1.97 o 
  -7   3   5        0.14        1.57      0.81 o 
  -6   3   5       30.55       33.14      5.79 o 
  -5   3   5       27.90       26.45      2.92 o 
  -4   3   5      389.50      382.30     28.25 o 
  -3   3   5      331.14      342.48     21.97 o 
  -2   3   5     1219.99     1367.71     86.88 o 
  -1   3   5      143.29      166.50     11.58 o 
   0   3   5       83.44       88.32      4.03 o 
   1   3   5      265.26      276.46     19.98 o 
   2   3   5      347.63      389.25     16.24 o 
   3   3   5       49.67       53.81      3.31 o 
   4   3   5       49.60       48.85      3.10 o 
   5   3   5        1.19        1.31      0.60 o 
   6   3   5        4.81        4.70      1.47 o 
  -7   4   5       13.15       18.53      4.49 o 
  -6   4   5       30.03       35.37      7.64 o 
  -5   4   5      146.06      145.71     22.77 o 
  -4   4   5      156.18      152.74     24.71 o 
  -3   4   5       38.95       39.00      4.17 o 
  -2   4   5      191.11      244.71     23.57 o 
  -1   4   5      188.39      210.67      8.76 o 
   0   4   5      136.73      134.52      5.54 o 
   1   4   5       55.70       50.59      2.23 o 
   2   4   5      172.13      167.44      9.18 o 
   3   4   5      834.89      855.64     46.12 o 
   4   4   5      174.85      166.34     16.84 o 
   5   4   5        1.59        2.40      0.89 o 
   6   4   5        0.76        0.50      0.94 o 
  -7   5   5        2.60        4.64      1.20 o 
  -6   5   5       13.17       17.71      2.85 o 
  -5   5   5       30.09       32.47      8.49 o 
  -4   5   5      228.37      221.30     31.01 o 
  -3   5   5        8.71        8.06      1.20 o 
  -2   5   5      110.30      113.74      9.39 o 
  -1   5   5        6.88        7.67      1.36 o 
   0   5   5       45.82       49.30      2.65 o 
   1   5   5       18.44       18.93      0.92 o 
   2   5   5       15.89       18.06      1.87 o 
   3   5   5      230.96      210.02     17.54 o 
   4   5   5       15.04       15.77      1.38 o 
   5   5   5       23.58       26.45      5.49 o 
   6   5   5        2.17        1.41      1.03 o 
  -7   6   5        1.59        4.26      2.80 o 
  -6   6   5        4.16        6.07      1.17 o 
  -5   6   5       92.97       93.80     14.72 o 
  -4   6   5      331.02      318.79     59.01 o 
  -3   6   5       32.30       33.91      3.55 o 
  -2   6   5       64.09       54.98      2.24 o 
  -1   6   5      159.47      159.81      7.30 o 
   0   6   5       96.72      102.12      4.61 o 
   1   6   5       87.32       87.16      3.32 o 
   2   6   5      114.12      122.38      8.96 o 
   3   6   5      167.74      164.02     15.52 o 
   4   6   5       23.09       18.64      2.37 o 
   5   6   5       26.52       27.12      3.25 o 
   6   6   5        5.04        6.07      1.52 o 
  -6   7   5        7.31        8.87      2.31 o 
  -5   7   5       30.32       33.67      5.97 o 
  -4   7   5       61.52       66.72     12.19 o 
  -3   7   5      147.51      139.18     10.75 o 
  -2   7   5       17.22       16.03      1.18 o 
  -1   7   5       18.91       17.39      1.17 o 
   0   7   5       15.67       17.58      1.20 o 
   1   7   5      106.31      100.27      7.18 o 
   2   7   5       25.73       26.60      3.16 o 
   3   7   5       18.25       18.86      1.17 o 
   4   7   5       18.78       17.57      1.60 o 
   5   7   5        1.25        1.05      0.76 o 
  -6   8   5        1.56        1.10      1.93 o 
  -5   8   5        2.13        2.69      0.98 o 
  -4   8   5       42.12       39.86      7.75 o 
  -3   8   5      137.90      126.37      8.31 o 
  -2   8   5       55.61       50.52      3.36 o 
  -1   8   5      136.61      140.47      9.56 o 
   0   8   5        2.72        2.36      0.39 o 
   1   8   5       25.61       21.99      2.20 o 
   2   8   5       98.36       97.98      8.60 o 
   3   8   5       25.03       26.10      2.82 o 
   4   8   5       21.56       20.29      1.83 o 
   5   8   5        8.87        9.29      1.46 o 
  -6   9   5        3.93        5.29      1.93 o 
  -5   9   5       23.60       23.20      5.33 o 
  -4   9   5       12.05       10.25      2.59 o 
  -3   9   5        1.80        1.89      0.67 o 
  -2   9   5        3.78        5.00      0.78 o 
  -1   9   5       34.55       34.25      2.29 o 
   0   9   5      104.11      107.22      2.22 o 
   1   9   5        1.67        1.20      0.47 o 
   2   9   5       23.60       22.71      1.86 o 
   3   9   5       10.32       10.15      1.51 o 
   4   9   5        6.22        6.82      1.24 o 
   5   9   5        9.92       11.34      1.73 o 
  -5  10   5        8.61        9.34      2.65 o 
  -4  10   5        6.56        7.15      1.00 o 
  -3  10   5       28.41       28.93      3.44 o 
  -2  10   5        2.55        2.95      0.77 o 
  -1  10   5        4.20        4.61      0.78 o 
   0  10   5        8.86        9.30      0.92 o 
   1  10   5       22.34       22.74      1.29 o 
   2  10   5       12.52       12.89      1.08 o 
   3  10   5       15.87       15.51      1.24 o 
   4  10   5        0.90        0.61      0.76 o 
  -5  11   5        5.42        5.29      2.23 o 
  -4  11   5        9.47        9.30      1.17 o 
  -3  11   5       48.23       41.90      2.33 o 
  -2  11   5       23.99       24.19      1.43 o 
  -1  11   5       48.78       48.00      2.33 o 
   0  11   5       11.15       11.33      1.19 o 
   1  11   5       31.70       32.06      2.02 o 
   2  11   5       14.43       12.73      1.50 o 
   3  11   5       11.20       12.84      1.34 o 
   4  11   5        2.17        2.58      1.04 o 
  -4  12   5        0.54        0.91      0.89 o 
  -3  12   5        2.98        4.13      0.95 o 
  -2  12   5       11.34       10.61      1.43 o 
  -1  12   5       21.80       22.08      1.86 o 
   0  12   5       17.34       18.59      1.68 o 
   1  12   5       17.70       18.02      1.72 o 
   2  12   5        1.82        1.41      1.09 o 
   3  12   5        0.74        1.03      1.22 o 
  -3  13   5        1.01        3.09      1.24 o 
  -2  13   5        1.28        2.10      1.01 o 
  -1  13   5       12.21       13.47      1.65 o 
   0  13   5       13.87       13.13      1.62 o 
   1  13   5        5.26        6.61      2.08 o 
   2  13   5       13.69       15.31      1.90 o 
  -2  14   5        1.70        2.54      1.35 o 
  -1  14   5        5.30        4.90      1.43 o 
   0  14   5        2.98        2.12      1.24 o 
   1  14   5       12.51       14.00      2.75 o 
  -6   0   6       35.99       32.45      2.51 o 
  -5   0   6        6.08        5.23      1.17 o 
  -4   0   6      188.48      159.99      4.35 o 
  -3   0   6      755.25      757.73      9.25 o 
  -2   0   6        0.35       -0.19      0.51 o 
  -1   0   6      492.97      511.74      6.83 o 
   0   0   6      781.50      936.62     29.13 o 
   1   0   6      219.95      269.03     16.59 o 
   2   0   6       19.25       20.51      1.88 o 
   3   0   6        0.00        0.82      1.28 o 
   4   0   6        1.17        1.94      0.74 o 
   5   0   6        3.51        2.35      1.17 o 
   6   0   6        8.76        6.85      1.89 o 
  -7   1   6        3.24        3.10      0.94 o 
  -6   1   6       38.60       31.20      2.56 o 
  -5   1   6       37.28       36.74      1.69 o 
  -4   1   6      122.21       96.51      2.41 o 
  -3   1   6       47.99       51.24      4.04 o 
  -2   1   6       14.95       13.64      1.54 o 
  -1   1   6      309.11      319.82      5.82 o 
   0   1   6      734.16      913.25     16.17 o 
   1   1   6      279.72      364.34      5.20 o 
   2   1   6      652.62      731.88     43.58 o 
   3   1   6       14.82       14.57      0.91 o 
   4   1   6      199.79      199.47     14.33 o 
   5   1   6        1.46        2.06      0.68 o 
   6   1   6        4.31        3.58      1.14 o 
  -7   2   6        3.46        3.72      1.01 o 
  -6   2   6       19.85       21.46      3.81 o 
  -5   2   6      126.65      125.82     11.80 o 
  -4   2   6      518.24      490.22     30.67 o 
  -3   2   6       73.12       75.78      5.67 o 
  -2   2   6      321.43      361.67     17.94 o 
  -1   2   6      111.97      110.26      8.00 o 
   0   2   6      108.08      144.19      6.03 o 
   1   2   6      308.51      395.88     11.12 o 
   2   2   6        1.85        1.96      0.51 o 
   3   2   6      268.41      290.62     21.07 o 
   4   2   6        1.50        2.24      0.62 o 
   5   2   6       14.77       15.15      3.06 o 
   6   2   6        1.85        3.92      1.71 o 
  -7   3   6        5.75       10.16      1.39 o 
  -6   3   6       35.37       37.74      5.29 o 
  -5   3   6       28.10       33.62      3.63 o 
  -4   3   6      417.56      395.32     18.53 o 
  -3   3   6       87.53       84.55      8.28 o 
  -2   3   6      142.30      157.39     10.86 o 
  -1   3   6       77.30       83.87      5.67 o 
   0   3   6      205.74      202.85      7.31 o 
   1   3   6        0.42        0.89      0.31 o 
   2   3   6      222.26      224.12     12.66 o 
   3   3   6      118.68      115.14      9.64 o 
   4   3   6       18.65       19.02      2.00 o 
   5   3   6        5.45        3.99      0.83 o 
   6   3   6        9.06       10.81      2.99 o 
  -7   4   6        3.49        5.08      1.17 o 
  -6   4   6        9.96       13.25      2.80 o 
  -5   4   6      259.42      250.52     40.24 o 
  -4   4   6       70.70       71.89      5.71 o 
  -3   4   6       81.72       77.03      4.14 o 
  -2   4   6      159.20      163.04     10.06 o 
  -1   4   6      177.68      188.51      9.55 o 
   0   4   6       25.37       30.77      1.90 o 
   1   4   6       67.89       63.63      4.07 o 
   2   4   6      316.53      314.05     12.29 o 
   3   4   6      471.63      464.74     31.37 o 
   4   4   6       14.45       13.50      1.07 o 
   5   4   6        0.58        0.48      0.92 o 
   6   4   6        1.71        1.82      1.12 o 
  -7   5   6        1.28        1.81      1.13 o 
  -6   5   6       12.11       13.55      3.89 o 
  -5   5   6       50.75       47.16      8.07 o 
  -4   5   6       11.77        9.70      1.85 o 
  -3   5   6       19.81       20.57      1.93 o 
  -2   5   6       38.31       41.75      3.08 o 
  -1   5   6       31.23       30.01      1.28 o 
   0   5   6      140.67      128.69      5.12 o 
   1   5   6       30.45       31.44      2.57 o 
   2   5   6      456.35      477.22     34.01 o 
   3   5   6      185.71      179.36     13.97 o 
   4   5   6      130.56      120.98     17.60 o 
   5   5   6        3.84        4.22      1.57 o 
   6   5   6        1.32        2.17      1.92 o 
  -7   6   6        6.00        8.78      1.76 o 
  -6   6   6       15.78       20.18      4.28 o 
  -5   6   6       10.46       10.13      1.32 o 
  -4   6   6       67.56       67.67     12.96 o 
  -3   6   6       25.57       25.40      4.01 o 
  -2   6   6       20.78       21.46      1.48 o 
  -1   6   6      111.38      105.00      4.21 o 
   0   6   6       88.15       86.46      4.55 o 
   1   6   6       29.82       31.72      2.34 o 
   2   6   6      310.39      313.18     14.98 o 
   3   6   6       72.61       65.11      9.25 o 
   4   6   6        9.68       12.65      1.83 o 
   5   6   6        1.25        1.04      0.69 o 
  -6   7   6       23.99       24.76      2.88 o 
  -5   7   6       28.37       30.51      6.81 o 
  -4   7   6       51.24       47.83      9.56 o 
  -3   7   6      171.31      148.56     24.01 o 
  -2   7   6      269.02      250.29     17.06 o 
  -1   7   6       41.33       38.69      2.19 o 
   0   7   6        6.45        5.49      0.67 o 
   1   7   6      115.16      115.96      5.20 o 
   2   7   6      201.66      186.05     13.40 o 
   3   7   6        5.96        4.91      0.99 o 
   4   7   6        1.17        1.92      0.81 o 
   5   7   6        1.29        3.22      1.02 o 
  -6   8   6       32.33       34.84      6.67 o 
  -5   8   6       10.24       10.58      2.47 o 
  -4   8   6       21.83       22.76      5.92 o 
  -3   8   6       66.11       57.54      3.63 o 
  -2   8   6      157.65      146.48      7.39 o 
  -1   8   6       21.49       21.28      0.98 o 
   0   8   6        5.75        5.63      0.52 o 
   1   8   6      151.63      136.44      8.53 o 
   2   8   6       34.68       32.82      4.04 o 
   3   8   6        6.44        6.57      0.88 o 
   4   8   6        6.72        9.08      2.25 o 
   5   8   6       23.64       26.51      5.24 o 
  -6   9   6        3.82        2.94      1.40 o 
  -5   9   6        0.62        0.17      0.94 o 
  -4   9   6       17.46       20.12      4.41 o 
  -3   9   6       15.33       13.72      3.15 o 
  -2   9   6       65.24       58.87      2.44 o 
  -1   9   6       18.04       16.81      0.95 o 
   0   9   6        1.17        2.10      0.53 o 
   1   9   6      134.87      115.58     12.38 o 
   2   9   6       48.33       42.10      5.37 o 
   3   9   6       11.05       11.17      1.11 o 
   4   9   6       59.96       59.06      7.16 o 
   5   9   6       12.55       11.87      2.59 o 
  -5  10   6        2.23        2.29      1.15 o 
  -4  10   6       42.47       43.93      4.55 o 
  -3  10   6       23.87       18.49      1.87 o 
  -2  10   6       11.39       11.43      1.10 o 
  -1  10   6       22.29       21.29      1.28 o 
   0  10   6       53.39       57.88      2.81 o 
   1  10   6      101.14       96.94      3.09 o 
   2  10   6       12.41       11.50      1.06 o 
   3  10   6        3.15        3.15      0.85 o 
   4  10   6        5.21        5.95      1.26 o 
  -5  11   6       10.05       11.96      1.90 o 
  -4  11   6       21.03       23.43      6.97 o 
  -3  11   6       18.20       19.61      1.61 o 
  -2  11   6        6.02        5.14      0.97 o 
  -1  11   6        6.77        5.29      1.13 o 
   0  11   6        9.15        8.70      0.99 o 
   1  11   6       22.85       22.77      1.85 o 
   2  11   6        8.57       10.11      1.45 o 
   3  11   6        5.28        7.73      1.11 o 
   4  11   6        9.12        8.58      1.60 o 
  -4  12   6        3.56        3.77      1.18 o 
  -3  12   6        4.01        4.14      0.95 o 
  -2  12   6        6.66        7.29      1.33 o 
  -1  12   6        1.74        1.09      0.97 o 
   0  12   6       30.67       32.21      3.25 o 
   1  12   6       25.56       27.97      2.91 o 
   2  12   6        4.34        3.79      1.33 o 
   3  12   6       18.77       23.87      2.20 o 
  -3  13   6        0.88        0.48      1.16 o 
  -2  13   6        0.60        0.90      0.97 o 
  -1  13   6        8.09        7.46      1.45 o 
   0  13   6        4.76        6.61      2.24 o 
   1  13   6       55.40       58.48      4.40 o 
   2  13   6        3.60        3.50      1.45 o 
  -2  14   6        1.17        1.17      1.42 o 
  -1  14   6        1.31        1.38      1.27 o 
   0  14   6        2.97        3.33      2.19 o 
   1  14   6        1.78        1.73      1.97 o 
  -6   0   7        0.41        1.09      0.96 o 
  -5   0   7        7.93        8.00      1.41 o 
  -4   0   7       82.33       71.22      3.09 o 
  -3   0   7        8.31        7.76      1.23 o 
  -2   0   7       13.69       11.97      1.28 o 
  -1   0   7        7.74        6.82      1.13 o 
   0   0   7       56.56       62.59      2.56 o 
   1   0   7        0.75        1.35      0.89 o 
   2   0   7      253.39      273.78     27.83 o 
   3   0   7        8.54        6.95      0.92 o 
   4   0   7        0.05        0.07      0.61 o 
   5   0   7        7.42        7.89      1.79 o 
   6   0   7        1.86        0.75      1.36 o 
  -7   1   7        6.85        8.51      1.33 o 
  -6   1   7       27.53       28.75      2.48 o 
  -5   1   7       10.48       10.43      1.09 o 
  -4   1   7       48.60       41.89      3.07 o 
  -3   1   7      104.13       84.79      2.19 o 
  -2   1   7       26.90       24.28      1.61 o 
  -1   1   7       35.25       35.76      1.10 o 
   0   1   7       39.25       40.23      1.46 o 
   1   1   7      149.45      179.57      4.72 o 
   2   1   7        0.45        0.70      0.38 o 
   3   1   7       68.92       70.65      5.42 o 
   4   1   7       16.53       17.01      1.96 o 
   5   1   7        0.37        0.50      0.62 o 
   6   1   7        0.70       -0.06      0.96 o 
  -7   2   7        0.62        1.57      0.91 o 
  -6   2   7       24.57       25.11      2.31 o 
  -5   2   7       88.63       89.70      4.06 o 
  -4   2   7      164.31      166.32      7.67 o 
  -3   2   7       17.91       16.03      1.15 o 
  -2   2   7       23.42       22.62      2.39 o 
  -1   2   7      207.86      235.84     12.40 o 
   0   2   7       28.90       27.27      1.95 o 
   1   2   7       52.35       59.60      1.39 o 
   2   2   7      127.04      134.18      7.06 o 
   3   2   7        8.30        9.05      0.92 o 
   4   2   7        0.41        0.92      0.55 o 
   5   2   7        1.58        2.25      0.75 o 
   6   2   7        0.16        0.21      1.39 o 
  -7   3   7        0.63       -0.39      0.76 o 
  -6   3   7       22.18       24.95      1.79 o 
  -5   3   7      104.25       95.09     14.05 o 
  -4   3   7      149.10      148.19      7.30 o 
  -3   3   7       91.22       95.63      8.22 o 
  -2   3   7       22.37       21.64      2.10 o 
  -1   3   7        9.74       12.40      1.20 o 
   0   3   7       47.65       48.41      2.88 o 
   1   3   7       58.24       65.04      2.47 o 
   2   3   7       55.44       49.91      3.32 o 
   3   3   7        9.65        9.61      0.89 o 
   4   3   7       41.99       41.72      4.96 o 
   5   3   7       11.80       12.89      1.96 o 
   6   3   7        8.54        6.80      2.13 o 
  -7   4   7        5.36        6.22      1.76 o 
  -6   4   7        1.72        2.01      0.89 o 
  -5   4   7       12.51       12.51      1.38 o 
  -4   4   7       25.41       27.00      1.65 o 
  -3   4   7       48.73       47.68      3.56 o 
  -2   4   7       47.57       45.95      3.48 o 
  -1   4   7       19.83       22.55      0.98 o 
   0   4   7       92.05       96.46      5.37 o 
   1   4   7       87.75       74.43      7.40 o 
   2   4   7      123.51      129.58      6.82 o 
   3   4   7       15.61       16.30      1.08 o 
   4   4   7       17.67       16.22      2.06 o 
   5   4   7        3.92        4.93      1.53 o 
  -7   5   7        0.30        0.51      1.24 o 
  -6   5   7       21.95       26.34      4.69 o 
  -5   5   7       95.94       92.71     11.67 o 
  -4   5   7        2.23        2.39      0.79 o 
  -3   5   7        9.61        8.21      2.01 o 
  -2   5   7        7.15        7.68      0.67 o 
  -1   5   7       91.28       81.49      3.36 o 
   0   5   7      106.37      110.65      3.39 o 
   1   5   7        2.66        3.56      0.52 o 
   2   5   7      198.56      199.10     13.99 o 
   3   5   7      103.67       93.86      6.05 o 
   4   5   7        9.49       11.14      1.37 o 
   5   5   7        3.88        4.21      1.16 o 
  -6   6   7       21.07       21.27      3.03 o 
  -5   6   7       19.78       23.11      3.56 o 
  -4   6   7       13.67       13.31      2.39 o 
  -3   6   7       66.26       62.77     11.96 o 
  -2   6   7       34.98       32.98      3.76 o 
  -1   6   7      138.80      142.70      6.61 o 
   0   6   7       80.43       76.33      3.52 o 
   1   6   7       26.35       27.45      1.49 o 
   2   6   7       93.58       94.16      5.52 o 
   3   6   7       15.29       15.76      3.29 o 
   4   6   7        8.42        9.01      2.07 o 
   5   6   7        3.11        5.31      2.19 o 
  -6   7   7       45.30       48.87      8.51 o 
  -5   7   7        4.38        4.32      2.01 o 
  -4   7   7       30.22       29.58      6.92 o 
  -3   7   7        8.69        7.83      1.16 o 
  -2   7   7      224.89      202.62     25.45 o 
  -1   7   7       13.89       12.49      1.02 o 
   0   7   7        4.94        5.00      0.50 o 
   1   7   7      145.23      130.38      7.06 o 
   2   7   7       32.99       31.91      1.22 o 
   3   7   7        9.79       10.59      1.31 o 
   4   7   7       13.38       15.89      3.17 o 
   5   7   7        4.52        4.77      1.29 o 
  -6   8   7        8.14        9.73      1.69 o 
  -5   8   7       25.60       29.29      5.24 o 
  -4   8   7        3.65        2.73      0.98 o 
  -3   8   7      180.59      156.93     16.81 o 
  -2   8   7       22.70       22.13      1.26 o 
  -1   8   7       36.62       35.87      1.83 o 
   0   8   7       31.43       30.25      1.00 o 
   1   8   7      102.97       93.92      4.41 o 
   2   8   7       26.15       27.58      2.30 o 
   3   8   7        7.99        7.56      1.20 o 
   4   8   7       46.01       43.96      5.89 o 
   5   8   7        9.27        9.76      1.91 o 
  -5   9   7        0.46        1.16      1.04 o 
  -4   9   7        3.01        3.16      1.09 o 
  -3   9   7       49.55       46.89      4.45 o 
  -2   9   7       49.66       44.35      2.30 o 
  -1   9   7       83.85       78.14      2.93 o 
   0   9   7      231.13      221.86      9.97 o 
   1   9   7       15.23       13.09      1.04 o 
   2   9   7       23.87       24.46      2.43 o 
   3   9   7       32.03       33.72      5.09 o 
   4   9   7       11.85       14.35      1.70 o 
  -5  10   7        4.16        3.84      1.42 o 
  -4  10   7       31.44       30.71      4.13 o 
  -3  10   7        5.98        4.80      0.97 o 
  -2  10   7       11.88       11.57      1.13 o 
  -1  10   7       25.34       25.22      1.21 o 
   0  10   7       96.50       97.64      5.75 o 
   1  10   7       19.62       19.81      1.67 o 
   2  10   7        7.28        8.20      1.01 o 
   3  10   7       18.36       17.25      2.64 o 
   4  10   7       36.96       38.35      4.43 o 
  -4  11   7       19.31       18.32      3.35 o 
  -3  11   7       12.59       13.55      2.07 o 
  -2  11   7        5.20        6.25      1.00 o 
  -1  11   7        4.90        5.05      1.15 o 
   0  11   7       81.97       87.07      3.11 o 
   1  11   7        0.42       -0.02      0.93 o 
   2  11   7        4.90        7.22      1.42 o 
   3  11   7       28.50       29.21      2.15 o 
  -4  12   7       32.52       32.86      5.88 o 
  -3  12   7        5.94        5.24      1.08 o 
  -2  12   7        0.80        0.57      0.95 o 
  -1  12   7       15.12       14.95      1.67 o 
   0  12   7       58.46       66.37      4.35 o 
   1  12   7       24.38       24.58      2.11 o 
   2  12   7       27.07       29.01      2.39 o 
  -3  13   7        1.44        2.48      1.48 o 
  -2  13   7        2.53        2.33      1.18 o 
  -1  13   7        1.89        1.52      1.92 o 
   0  13   7       13.11       15.52      2.83 o 
   1  13   7       18.55       20.42      2.31 o 
  -6   0   8        2.38        1.87      1.09 o 
  -5   0   8        4.06        4.99      1.25 o 
  -4   0   8       15.19       16.69      1.73 o 
  -3   0   8       42.98       43.33      2.43 o 
  -2   0   8       11.20       12.56      1.41 o 
  -1   0   8       68.18       61.50      1.77 o 
   0   0   8      579.39      627.23     27.20 o 
   1   0   8        8.49        9.70      1.37 o 
   2   0   8       51.87       59.99      7.11 o 
   3   0   8       24.91       24.13      4.75 o 
   4   0   8       13.39       15.94      1.65 o 
   5   0   8        0.00       -0.85      1.07 o 
  -7   1   8        4.24        4.06      1.26 o 
  -6   1   8       24.42       25.44      1.76 o 
  -5   1   8       71.30       68.81      2.38 o 
  -4   1   8      110.09      104.56      8.29 o 
  -3   1   8       61.16       59.67      3.16 o 
  -2   1   8       57.96       58.00      3.84 o 
  -1   1   8        3.88        5.18      0.59 o 
   0   1   8      271.39      288.14      5.23 o 
   1   1   8        5.81        5.68      0.66 o 
   2   1   8       30.64       28.63      1.09 o 
   3   1   8       14.61       14.91      1.30 o 
   4   1   8        4.99        4.99      0.82 o 
   5   1   8        0.64        0.53      0.89 o 
  -7   2   8        0.51        1.95      0.98 o 
  -6   2   8       19.43       20.94      2.65 o 
  -5   2   8        3.95        4.81      1.03 o 
  -4   2   8       25.61       25.24      1.69 o 
  -3   2   8       70.38       59.15      2.70 o 
  -2   2   8       73.58       70.18      5.30 o 
  -1   2   8      130.81      143.13      7.82 o 
   0   2   8       73.12       80.23      2.56 o 
   1   2   8      297.90      315.57     13.88 o 
   2   2   8       42.95       39.66      2.10 o 
   3   2   8        1.39        1.21      0.46 o 
   4   2   8       13.01       12.02      1.11 o 
   5   2   8        1.00        1.42      0.78 o 
  -7   3   8        6.76        9.57      1.56 o 
  -6   3   8       13.52       19.20      1.64 o 
  -5   3   8       33.00       35.84      5.47 o 
  -4   3   8       55.38       56.02      2.88 o 
  -3   3   8       33.03       29.60      1.22 o 
  -2   3   8       33.63       32.42      3.34 o 
  -1   3   8       39.70       38.82      2.44 o 
   0   3   8      149.62      144.11      4.04 o 
   1   3   8        2.27        3.37      0.58 o 
   2   3   8       87.50       86.66      7.80 o 
   3   3   8        8.83       10.91      0.98 o 
   4   3   8       17.74       17.91      1.53 o 
   5   3   8        2.43        2.40      0.97 o 
  -7   4   8        0.29        1.05      1.17 o 
  -6   4   8        0.19        0.38      0.74 o 
  -5   4   8       35.17       36.42      4.40 o 
  -4   4   8        6.01        5.42      1.01 o 
  -3   4   8       13.53       13.55      0.92 o 
  -2   4   8       27.43       27.48      1.93 o 
  -1   4   8       55.46       59.41      4.04 o 
   0   4   8      255.42      253.49      9.39 o 
   1   4   8       54.73       49.41      1.34 o 
   2   4   8       12.46       12.16      0.96 o 
   3   4   8       36.26       33.31      2.96 o 
   4   4   8        6.39        9.69      2.05 o 
   5   4   8        4.55        4.63      1.89 o 
  -6   5   8       32.00       41.96      6.84 o 
  -5   5   8       28.57       32.30      1.98 o 
  -4   5   8       33.62       36.20      4.64 o 
  -3   5   8        1.61        2.51      0.79 o 
  -2   5   8       33.11       34.70      2.47 o 
  -1   5   8       23.57       24.86      1.95 o 
   0   5   8       85.78       79.62      3.79 o 
   1   5   8       33.38       31.96      2.41 o 
   2   5   8       50.98       56.15      2.87 o 
   3   5   8       16.56       15.14      1.19 o 
   4   5   8        0.16        0.35      0.71 o 
   5   5   8        4.58        7.49      2.56 o 
  -6   6   8       11.82       16.06      2.69 o 
  -5   6   8        8.29       10.69      1.49 o 
  -4   6   8       13.13       14.35      1.48 o 
  -3   6   8       43.45       42.39      4.39 o 
  -2   6   8       52.33       49.47      4.96 o 
  -1   6   8       52.69       52.96      2.38 o 
   0   6   8       17.43       15.65      0.87 o 
   1   6   8       13.53       13.31      0.92 o 
   2   6   8       72.50       63.87      1.97 o 
   3   6   8        5.96        5.56      1.09 o 
   4   6   8        1.70        1.56      0.77 o 
   5   6   8       10.97       14.17      2.43 o 
  -6   7   8       51.36       58.66      4.29 o 
  -5   7   8       16.91       18.24      3.15 o 
  -4   7   8       18.56       17.27      1.64 o 
  -3   7   8       30.43       27.80      2.36 o 
  -2   7   8      125.75      115.32     15.23 o 
  -1   7   8       28.08       29.15      2.01 o 
   0   7   8       11.69       11.97      0.81 o 
   1   7   8       33.03       32.24      1.32 o 
   2   7   8       21.01       18.19      1.20 o 
   3   7   8        8.11        8.34      1.64 o 
   4   7   8        7.86        9.48      1.38 o 
  -6   8   8        4.43        5.67      1.64 o 
  -5   8   8       27.01       32.50      4.96 o 
  -4   8   8        9.08        8.50      1.67 o 
  -3   8   8       67.52       62.54      3.68 o 
  -2   8   8       26.72       26.43      3.63 o 
  -1   8   8       50.13       45.51      2.82 o 
   0   8   8       12.86       12.86      0.83 o 
   1   8   8       26.72       23.59      1.11 o 
   2   8   8       29.26       28.56      3.03 o 
   3   8   8       25.12       23.43      1.84 o 
   4   8   8        2.82        3.93      1.10 o 
  -5   9   8        5.45        5.76      2.72 o 
  -4   9   8       23.15       21.57      3.75 o 
  -3   9   8        8.30        6.99      1.32 o 
  -2   9   8        8.06        7.24      1.25 o 
  -1   9   8      121.37      114.51      5.03 o 
   0   9   8        7.41        8.42      1.01 o 
   1   9   8        7.57        7.66      0.91 o 
   2   9   8       14.22       13.33      1.77 o 
   3   9   8        0.09        0.50      0.69 o 
   4   9   8        3.35        3.42      1.34 o 
  -5  10   8        6.17        6.54      1.76 o 
  -4  10   8       13.65       12.63      1.79 o 
  -3  10   8        5.81        5.58      1.37 o 
  -2  10   8       57.23       54.05      2.05 o 
  -1  10   8       29.61       30.72      1.61 o 
   0  10   8       41.46       40.56      2.23 o 
   1  10   8       27.68       26.12      1.97 o 
   2  10   8        2.67        3.11      0.92 o 
   3  10   8        8.17        9.56      1.45 o 
  -4  11   8       16.98       18.24      2.80 o 
  -3  11   8        0.53       -0.10      1.16 o 
  -2  11   8        4.12        4.62      0.98 o 
  -1  11   8       15.36       15.20      2.45 o 
   0  11   8       43.77       46.64      2.51 o 
   1  11   8        4.40        4.28      1.28 o 
   2  11   8        2.12        2.22      1.26 o 
   3  11   8        7.67        8.01      1.69 o 
  -3  12   8        4.28        4.03      1.51 o 
  -2  12   8        1.68        1.04      1.07 o 
  -1  12   8        5.89        6.48      2.19 o 
   0  12   8       40.09       46.05      3.95 o 
   1  12   8       20.06       20.19      2.06 o 
   2  12   8        8.46        9.10      1.71 o 
  -2  13   8        3.55        4.70      1.51 o 
  -1  13   8        0.31        1.36      2.03 o 
   0  13   8       19.55       22.27      3.23 o 
   1  13   8       19.03       20.48      2.15 o 
  -7   0   9       15.69       16.37      2.91 o 
  -6   0   9        7.88       17.15      2.03 o 
  -5   0   9       16.46       14.67      1.81 o 
  -4   0   9       12.04       15.68      1.79 o 
  -3   0   9        8.90       12.83      1.52 o 
  -2   0   9       26.14       22.69      2.19 o 
  -1   0   9      436.02      411.72      7.41 o 
   0   0   9       35.00       27.15      2.05 o 
   1   0   9        3.31        2.96      1.09 o 
   2   0   9       72.11       85.86     11.24 o 
   3   0   9       20.58       18.37      3.27 o 
   4   0   9        3.79        4.77      1.25 o 
   5   0   9        1.82        3.04      1.63 o 
  -7   1   9        6.44        8.43      2.48 o 
  -6   1   9        8.67        9.37      1.32 o 
  -5   1   9       37.77       46.85      2.14 o 
  -4   1   9       49.03       46.04      3.28 o 
  -3   1   9        3.41        3.64      0.62 o 
  -2   1   9        0.12        0.01      0.43 o 
  -1   1   9      100.64       84.51      6.31 o 
   0   1   9       81.56       75.96      2.88 o 
   1   1   9       19.07       18.71      1.65 o 
   2   1   9        9.11        9.03      1.05 o 
   3   1   9       11.19       12.58      1.18 o 
   4   1   9        2.21        2.13      0.72 o 
   5   1   9        0.08       -0.57      0.91 o 
  -7   2   9       10.29        9.75      1.65 o 
  -6   2   9        2.44        3.20      0.96 o 
  -5   2   9        0.34       -0.19      0.73 o 
  -4   2   9        2.89        1.44      0.57 o 
  -3   2   9       22.59       20.08      1.13 o 
  -2   2   9       27.29       26.96      2.10 o 
  -1   2   9      226.22      232.11     12.55 o 
   0   2   9      273.69      273.33      7.34 o 
   1   2   9      145.73      139.90      8.21 o 
   2   2   9       58.66       60.17      5.83 o 
   3   2   9       16.58       14.31      1.29 o 
   4   2   9        0.14       -0.50      0.57 o 
   5   2   9        3.35        4.19      1.35 o 
  -7   3   9       28.47       38.41      4.69 o 
  -6   3   9        7.94        9.72      1.47 o 
  -5   3   9        2.14        2.34      0.88 o 
  -4   3   9       53.10       50.85      2.15 o 
  -3   3   9       38.17       36.98      1.42 o 
  -2   3   9       25.97       25.82      1.67 o 
  -1   3   9       20.07       22.70      2.38 o 
   0   3   9      117.43      111.49      4.22 o 
   1   3   9      135.39      127.51      5.03 o 
   2   3   9       34.58       35.94      2.81 o 
   3   3   9        2.10        1.33      0.61 o 
   4   3   9        2.55        3.29      0.84 o 
   5   3   9        4.46        5.58      1.10 o 
  -6   4   9        0.49        1.86      0.88 o 
  -5   4   9        4.40        5.93      1.21 o 
  -4   4   9        5.71        4.30      0.98 o 
  -3   4   9      106.65      101.75      5.66 o 
  -2   4   9        0.51        0.38      0.49 o 
  -1   4   9       44.94       46.29      3.24 o 
   0   4   9      456.37      450.84     13.81 o 
   1   4   9        8.48        6.91      0.82 o 
   2   4   9       53.55       49.73      3.64 o 
   3   4   9        5.69        5.78      0.91 o 
   4   4   9        5.43        7.56      1.04 o 
   5   4   9        5.49        5.94      2.47 o 
  -6   5   9       24.69       26.09      2.52 o 
  -5   5   9        2.33        3.25      1.02 o 
  -4   5   9       22.65       25.34      3.17 o 
  -3   5   9       98.60       84.72     11.79 o 
  -2   5   9        0.96        1.57      0.57 o 
  -1   5   9      100.08       93.13      7.88 o 
   0   5   9       44.97       42.68      1.33 o 
   1   5   9       40.85       37.53      1.52 o 
   2   5   9        3.46        3.73      0.72 o 
   3   5   9        8.80       10.82      1.09 o 
   4   5   9       16.41       22.30      1.78 o 
   5   5   9        3.55        5.18      1.61 o 
  -6   6   9       50.08       61.33      6.09 o 
  -5   6   9        1.89        2.62      0.99 o 
  -4   6   9        4.00        3.72      1.21 o 
  -3   6   9       50.17       45.04      6.48 o 
  -2   6   9      130.01      120.01     18.53 o 
  -1   6   9        0.44        1.00      0.58 o 
   0   6   9       17.88       16.77      0.92 o 
   1   6   9      271.76      254.72      9.65 o 
   2   6   9       33.20       32.92      1.99 o 
   3   6   9        5.44        7.80      1.01 o 
   4   6   9       16.03       20.60      1.80 o 
  -6   7   9       10.59       11.23      2.31 o 
  -5   7   9        8.73       11.61      1.49 o 
  -4   7   9       21.87       19.91      1.81 o 
  -3   7   9       26.49       26.31      2.01 o 
  -2   7   9      171.26      150.95     19.49 o 
  -1   7   9       16.57       19.53      1.41 o 
   0   7   9        4.26        5.02      0.66 o 
   1   7   9       29.73       29.43      1.45 o 
   2   7   9       31.72       30.39      1.55 o 
   3   7   9        5.67        5.84      1.16 o 
   4   7   9        1.67        1.76      1.03 o 
  -5   8   9       28.59       29.74      3.00 o 
  -4   8   9        3.86        2.53      1.15 o 
  -3   8   9        1.06        1.19      0.93 o 
  -2   8   9      137.84      123.42     15.91 o 
  -1   8   9       42.61       42.17      2.37 o 
   0   8   9       39.69       36.22      1.63 o 
   1   8   9       29.81       30.91      1.32 o 
   2   8   9       34.18       30.83      2.36 o 
   3   8   9        3.12        2.81      1.03 o 
   4   8   9        2.78        3.23      1.36 o 
  -5   9   9       30.29       31.66      5.52 o 
  -4   9   9        2.52        2.25      1.32 o 
  -3   9   9       10.55       10.51      1.54 o 
  -2   9   9       26.95       28.08      3.29 o 
  -1   9   9       30.08       29.42      1.59 o 
   0   9   9       53.07       53.04      3.37 o 
   1   9   9       20.42       19.87      1.35 o 
   2   9   9        4.52        5.48      1.10 o 
   3   9   9        3.99        4.37      1.13 o 
  -4  10   9       27.62       26.94      3.47 o 
  -3  10   9        5.87        4.39      1.36 o 
  -2  10   9        1.48        1.62      1.07 o 
  -1  10   9       80.61       76.32      5.81 o 
   0  10   9       37.71       40.27      3.33 o 
   1  10   9        6.79        7.77      1.44 o 
   2  10   9       10.49        8.77      1.37 o 
   3  10   9       12.41       11.87      1.69 o 
  -4  11   9        5.42        5.62      1.69 o 
  -3  11   9        0.69        0.49      1.26 o 
  -2  11   9       20.19       18.28      1.90 o 
   0  11   9        2.32        2.36      1.25 o 
   1  11   9        6.89        5.89      1.44 o 
   2  11   9        5.42        6.35      2.24 o 
  -3  12   9        3.09        3.80      1.59 o 
  -2  12   9        2.61        2.77      2.05 o 
  -1  12   9        7.96       10.83      2.53 o 
   0  12   9       41.78       39.71      2.63 o 
   1  12   9        1.71        2.71      1.38 o 
  -6   0  10        5.18        7.15      1.60 o 
  -5   0  10        5.85        5.81      1.49 o 
  -4   0  10        5.50        5.79      1.36 o 
  -3   0  10       26.24       25.15      3.43 o 
  -2   0  10      427.69      425.33     25.56 o 
  -1   0  10      666.63      604.13     39.87 o 
   0   0  10        1.03        0.85      0.91 o 
   1   0  10        4.96        3.41      1.28 o 
   2   0  10       27.31       18.26      2.16 o 
   3   0  10        4.24        7.59      1.19 o 
   4   0  10        4.36        5.52      1.71 o 
   5   0  10        8.16        6.37      2.05 o 
  -6   1  10       22.69       26.83      2.01 o 
  -5   1  10        5.21        8.51      1.02 o 
  -4   1  10        4.04        3.61      0.71 o 
  -3   1  10        3.07        3.48      0.68 o 
  -2   1  10       85.22       81.69      2.05 o 
  -1   1  10      547.69      538.66     19.92 o 
   0   1  10      105.12      105.74      2.88 o 
   1   1  10       82.41       64.78      2.37 o 
   2   1  10       45.49       39.26      3.13 o 
   3   1  10        4.72        6.59      0.79 o 
   4   1  10        0.65        0.50      0.87 o 
   5   1  10       11.68       11.18      1.71 o 
  -6   2  10       17.81       20.42      1.79 o 
  -5   2  10       14.42       11.76      1.45 o 
  -4   2  10        9.34        7.38      0.88 o 
  -3   2  10        4.39        6.92      0.88 o 
  -2   2  10      281.42      280.14      9.87 o 
  -1   2  10      435.32      455.59     25.26 o 
   0   2  10       54.23       53.54      2.15 o 
   1   2  10      135.74      127.69      8.76 o 
   2   2  10       13.82       10.40      1.01 o 
   3   2  10        4.83        6.98      0.99 o 
   4   2  10        1.59        3.09      0.95 o 
   5   2  10       29.78       29.71      3.47 o 
  -6   3  10       15.97       19.00      1.86 o 
  -5   3  10        1.40        1.74      0.90 o 
  -4   3  10       17.50       16.49      1.44 o 
  -3   3  10      118.16      116.63      4.97 o 
  -2   3  10       88.61       88.47      5.92 o 
  -1   3  10      296.29      308.62     13.60 o 
   0   3  10      284.27      280.24      4.72 o 
   1   3  10      265.00      231.39     12.89 o 
   2   3  10        2.03        3.25      0.73 o 
   3   3  10        0.22        0.59      0.57 o 
   4   3  10        5.11        7.65      1.13 o 
  -6   4  10        3.65        3.66      1.09 o 
  -5   4  10        6.98       10.28      1.43 o 
  -4   4  10       58.16       47.65      4.60 o 
  -3   4  10       23.87       27.98      2.36 o 
  -2   4  10       10.92       10.21      1.24 o 
  -1   4  10       53.55       53.77      4.15 o 
   0   4  10      202.68      198.93      3.92 o 
   1   4  10      139.59      131.10      7.63 o 
   2   4  10        0.74        0.97      0.58 o 
   3   4  10        2.68        4.53      0.86 o 
   4   4  10       44.58       48.55      4.38 o 
  -6   5  10        1.42        2.14      1.11 o 
  -5   5  10        2.01        3.23      1.01 o 
  -4   5  10        8.26       12.96      1.48 o 
  -3   5  10        2.29        3.64      1.04 o 
  -2   5  10      140.80      131.11      9.23 o 
  -1   5  10      114.67      109.84      6.71 o 
   0   5  10        2.36        2.41      0.57 o 
   1   5  10        7.64        8.45      0.97 o 
   2   5  10       26.68       24.81      2.10 o 
   3   5  10        0.27        0.67      0.60 o 
   4   5  10       26.30       30.42      4.91 o 
  -6   6  10        8.26        8.07      1.70 o 
  -5   6  10       12.73       13.49      1.65 o 
  -4   6  10        6.66        5.26      1.20 o 
  -3   6  10       91.27       82.35     10.16 o 
  -2   6  10       81.67       82.43     11.09 o 
  -1   6  10       11.64       11.91      1.00 o 
   0   6  10      114.96      114.08      4.52 o 
   1   6  10       12.62       13.67      1.14 o 
   2   6  10        0.68        0.56      0.59 o 
   3   6  10       11.25       12.35      1.23 o 
   4   6  10        8.48       11.47      1.80 o 
  -5   7  10        0.93        2.02      1.06 o 
  -4   7  10       11.47       11.48      1.61 o 
  -3   7  10       45.97       39.75      4.95 o 
  -2   7  10       30.06       31.90      3.72 o 
  -1   7  10       12.49       14.39      2.53 o 
   0   7  10       47.57       45.18      2.01 o 
   1   7  10       53.82       50.38      3.94 o 
   2   7  10        4.90        6.01      0.94 o 
   3   7  10       15.41       16.53      2.15 o 
   4   7  10        3.82        4.78      1.70 o 
  -5   8  10        5.33        5.72      1.68 o 
  -4   8  10        1.27        1.86      1.18 o 
  -3   8  10       25.85       27.94      5.44 o 
  -2   8  10       29.61       29.47      2.03 o 
  -1   8  10        5.91        5.95      1.21 o 
   0   8  10        1.52        1.68      0.78 o 
   1   8  10       11.73       11.37      1.11 o 
   2   8  10        2.53        3.60      1.03 o 
   3   8  10        6.17        5.88      1.27 o 
  -5   9  10       10.04       10.74      1.95 o 
  -4   9  10       19.33       19.57      2.12 o 
  -3   9  10        1.06        1.75      1.10 o 
  -2   9  10       31.24       29.66      2.51 o 
  -1   9  10       33.61       31.55      3.04 o 
   0   9  10        7.81        7.31      1.08 o 
   1   9  10       12.50       13.63      2.35 o 
   2   9  10        6.53        5.89      1.24 o 
   3   9  10        0.99        1.21      1.51 o 
  -4  10  10        5.82        6.72      1.70 o 
  -3  10  10        3.41        3.59      1.41 o 
  -2  10  10       30.29       30.58      2.29 o 
  -1  10  10       58.59       59.84      5.10 o 
   0  10  10        6.75        8.04      2.00 o 
   1  10  10        0.61        0.51      1.52 o 
   2  10  10        2.70        3.36      2.05 o 
  -3  11  10        1.77        0.94      1.35 o 
  -2  11  10       15.98       14.18      1.99 o 
  -1  11  10       12.37        9.95      2.48 o 
   0  11  10        7.40        7.42      1.55 o 
   1  11  10        4.07        5.79      2.19 o 
  -2  12  10        4.40        3.71      2.29 o 
  -1  12  10        9.88        6.05      2.45 o 
   0  12  10        5.31        6.27      1.63 o 
  -6   0  11       28.08       45.17      3.89 o 
  -5   0  11       46.36       55.61      2.53 o 
  -4   0  11        0.05        0.17      0.72 o 
  -3   0  11        8.04        6.25      1.11 o 
  -2   0  11      599.79      577.02     34.64 o 
  -1   0  11        0.04       -0.56      0.77 o 
   0   0  11        3.98        4.37      1.20 o 
   1   0  11        0.62        2.43      1.17 o 
   2   0  11        0.04        1.09      1.09 o 
   3   0  11        3.24        4.13      1.20 o 
   4   0  11        0.05       -0.08      1.28 o 
  -6   1  11       11.54       14.83      1.75 o 
  -5   1  11        1.07        0.64      0.67 o 
  -4   1  11       18.61       16.87      1.19 o 
  -3   1  11      140.76      132.64      6.19 o 
  -2   1  11       51.43       48.67      1.49 o 
  -1   1  11       16.75       15.81      1.36 o 
   0   1  11       59.92       56.84      2.26 o 
   1   1  11       67.32       58.52      2.41 o 
   2   1  11       23.22       26.56      1.73 o 
   3   1  11       28.71       31.23      2.23 o 
   4   1  11        3.93        3.70      1.00 o 
  -6   2  11       13.47       18.35      1.81 o 
  -5   2  11        1.33        2.05      0.95 o 
  -4   2  11        7.81        9.61      1.02 o 
  -3   2  11      186.86      170.08      6.66 o 
  -2   2  11       90.67       91.10      3.13 o 
  -1   2  11       53.62       56.55      2.57 o 
   0   2  11      134.87      115.68      3.20 o 
   1   2  11       40.85       34.42      1.92 o 
   2   2  11        6.44        9.10      1.65 o 
   3   2  11        0.26        0.24      0.65 o 
   4   2  11       19.85       25.94      3.52 o 
  -6   3  11        0.13        0.53      0.96 o 
  -5   3  11        1.78        1.75      0.98 o 
  -4   3  11       40.64       41.23      6.51 o 
  -3   3  11      136.03      124.71      4.68 o 
  -2   3  11        3.74        3.67      0.72 o 
  -1   3  11      109.68      106.46      2.84 o 
   0   3  11      254.15      235.74      4.59 o 
   1   3  11       11.43       12.46      1.11 o 
   2   3  11        4.70        3.83      0.80 o 
   3   3  11       22.17       27.07      2.44 o 
   4   3  11       15.99       20.08      2.38 o 
  -6   4  11        0.39        0.53      1.16 o 
  -5   4  11       17.78       18.91      1.75 o 
  -4   4  11        8.96        7.49      1.26 o 
  -3   4  11       92.41       84.51      6.81 o 
  -2   4  11       16.96       16.17      1.16 o 
  -1   4  11       17.18       18.44      1.21 o 
   0   4  11      113.97       96.80      3.00 o 
   1   4  11       15.47       16.06      1.20 o 
   2   4  11        6.50        5.66      0.88 o 
   3   4  11        1.13        2.29      0.92 o 
   4   4  11       35.33       36.34      3.40 o 
  -6   5  11        4.96        5.46      1.62 o 
  -5   5  11        6.25        5.92      1.23 o 
  -4   5  11        6.16        8.37      1.33 o 
  -3   5  11       58.53       59.24      9.39 o 
  -2   5  11        0.29        0.88      0.60 o 
  -1   5  11       62.36       63.24      5.02 o 
   0   5  11       46.06       46.94      2.62 o 
   1   5  11       16.86       17.58      1.25 o 
   2   5  11        2.91        2.49      0.73 o 
   3   5  11       21.79       28.02      2.37 o 
   4   5  11        7.78       10.68      2.52 o 
  -5   6  11        0.60        0.30      0.95 o 
  -4   6  11       11.09       10.84      1.69 o 
  -3   6  11        6.37        7.46      1.31 o 
  -2   6  11        0.15        0.45      0.84 o 
  -1   6  11       84.01       79.42      3.01 o 
   0   6  11       88.72       75.10      4.68 o 
   1   6  11        1.20        0.95      0.64 o 
   2   6  11        3.72        3.29      0.78 o 
   3   6  11       12.63       14.92      1.41 o 
  -5   7  11        2.01        1.23      1.14 o 
  -4   7  11       10.25        8.62      1.56 o 
  -3   7  11        6.14        6.63      1.36 o 
  -2   7  11       11.73       10.68      1.48 o 
  -1   7  11      269.86      260.86     25.81 o 
   0   7  11       12.96       12.78      1.16 o 
   1   7  11        8.22        7.87      1.06 o 
   2   7  11       14.83       15.99      1.38 o 
   3   7  11        0.18       -0.55      0.91 o 
  -5   8  11       10.24       10.94      1.96 o 
  -4   8  11        1.02        1.47      1.30 o 
  -3   8  11        3.79        4.53      1.89 o 
  -2   8  11        1.95        1.37      1.11 o 
  -1   8  11       53.01       45.69      2.92 o 
   0   8  11       16.97       18.76      1.78 o 
   1   8  11        6.85        7.10      1.04 o 
   2   8  11        1.31        1.40      0.85 o 
   3   8  11        2.83        4.64      1.95 o 
  -4   9  11        2.22        3.48      1.63 o 
  -3   9  11        7.80        8.02      1.66 o 
  -2   9  11       39.70       37.94      4.27 o 
  -1   9  11       22.06       20.04      1.91 o 
   0   9  11        2.14        3.23      1.25 o 
   1   9  11        8.67        7.68      2.24 o 
   2   9  11        4.41        4.41      1.24 o 
  -3  10  11        9.37       10.69      1.86 o 
  -2  10  11       20.37       19.91      2.60 o 
  -1  10  11        9.43        9.93      1.68 o 
   0  10  11        4.67        5.52      2.13 o 
   1  10  11        1.15        2.16      1.95 o 
  -2  11  11        1.80        0.89      1.37 o 
  -1  11  11        4.88        4.83      2.19 o 
   0  11  11        1.12        0.93      1.76 o 
  -6   0  12        5.85        8.16      2.61 o 
  -5   0  12       24.62       25.56      2.03 o 
  -4   0  12        0.23       -0.19      0.76 o 
  -3   0  12        1.19        0.22      0.73 o 
  -2   0  12       41.81       38.32      2.80 o 
  -1   0  12       10.31        9.65      1.71 o 
   0   0  12        0.80        0.61      0.85 o 
   1   0  12        5.52        5.60      1.49 o 
   2   0  12       19.43       18.32      2.51 o 
   3   0  12        2.54        5.63      1.79 o 
   4   0  12        1.48        1.84      1.63 o 
  -6   1  12       13.99       18.21      1.87 o 
  -5   1  12       21.02       21.41      1.42 o 
  -4   1  12        3.06        3.06      0.78 o 
  -3   1  12        5.98        5.19      0.73 o 
  -2   1  12       13.45       12.30      1.07 o 
  -1   1  12        2.61        3.52      0.86 o 
   0   1  12       17.17       16.21      1.37 o 
   1   1  12       19.64       18.37      1.55 o 
   2   1  12       33.03       31.52      2.10 o 
   3   1  12        8.56        8.97      1.19 o 
   4   1  12        3.17        2.29      1.24 o 
  -6   2  12        1.82        1.30      1.11 o 
  -5   2  12        1.54        1.05      0.90 o 
  -4   2  12       14.69       13.56      1.18 o 
  -3   2  12       65.14       63.01      3.33 o 
  -2   2  12       18.52       17.79      1.19 o 
  -1   2  12       12.09       12.75      1.33 o 
   0   2  12       11.20       10.34      1.29 o 
   1   2  12        1.33        1.52      0.81 o 
   2   2  12       14.52       14.38      1.28 o 
   3   2  12        2.14        2.73      0.91 o 
  -6   3  12        9.25       11.01      1.85 o 
  -5   3  12        0.47        0.14      0.78 o 
  -4   3  12       22.11       19.53      1.77 o 
  -3   3  12        5.25        6.29      0.92 o 
  -2   3  12       23.98       25.73      1.40 o 
  -1   3  12       11.10       11.34      1.33 o 
   0   3  12        0.98        1.02      0.74 o 
   1   3  12       22.50       20.77      1.91 o 
   2   3  12        3.96        4.17      0.85 o 
   3   3  12        0.68        0.53      0.70 o 
  -5   4  12        7.61        9.74      1.54 o 
  -4   4  12        5.44        3.14      1.06 o 
  -3   4  12        8.96        8.54      1.30 o 
  -2   4  12        4.54        5.26      0.87 o 
  -1   4  12       33.67       30.73      2.64 o 
   0   4  12        5.41        6.28      1.13 o 
   1   4  12        3.28        3.29      0.79 o 
   2   4  12        1.97        1.67      0.69 o 
   3   4  12       10.16       12.18      1.71 o 
  -5   5  12        3.08        3.27      1.26 o 
  -4   5  12        5.94        5.87      1.65 o 
  -3   5  12       18.56       18.43      2.17 o 
  -2   5  12        2.09        2.58      0.76 o 
  -1   5  12       12.95       11.81      1.37 o 
   0   5  12        5.90        6.85      1.63 o 
   1   5  12        1.94        3.63      0.81 o 
   2   5  12        9.69       11.17      1.48 o 
   3   5  12       20.26       19.55      1.64 o 
  -5   6  12        0.55        0.09      1.22 o 
  -4   6  12        4.52        3.01      1.01 o 
  -3   6  12        3.14        3.19      1.23 o 
  -2   6  12       53.19       54.43      4.67 o 
  -1   6  12       52.19       44.59      2.23 o 
   0   6  12       11.00       10.06      1.35 o 
   1   6  12        0.96        1.46      0.69 o 
   2   6  12        4.49        5.42      1.01 o 
   3   6  12        7.15        7.68      1.35 o 
  -5   7  12        5.24        6.08      2.53 o 
  -4   7  12        3.46        3.02      1.41 o 
  -3   7  12        9.96        8.94      1.71 o 
  -2   7  12       88.32       84.04      7.27 o 
  -1   7  12       58.25       55.01      3.84 o 
   0   7  12        2.36        3.67      0.84 o 
   1   7  12        4.96        5.60      0.99 o 
   2   7  12        0.63        1.00      0.72 o 
  -4   8  12        8.17        9.86      2.09 o 
  -3   8  12        4.24        4.52      1.48 o 
  -2   8  12       69.21       68.07      7.65 o 
  -1   8  12        8.87       10.62      1.63 o 
   0   8  12       16.21       15.33      1.81 o 
   1   8  12        4.36        4.45      1.01 o 
   2   8  12        1.01        0.87      1.11 o 
  -3   9  12        3.41        4.18      1.59 o 
  -2   9  12       68.73       66.01      9.41 o 
  -1   9  12        0.80        0.51      1.23 o 
   0   9  12        0.67        0.84      1.22 o 
   1   9  12        7.74        7.73      2.40 o 
  -2  10  12        1.82        2.86      1.49 o 
  -1  10  12        2.01        1.06      1.32 o 
   0  10  12        0.20       -0.96      1.57 o 
  -5   0  13       10.96       12.07      1.62 o 
  -4   0  13        1.41        1.46      0.93 o 
  -3   0  13        5.23        4.30      1.11 o 
  -2   0  13       40.90       38.40      2.96 o 
  -1   0  13        0.06       -0.37      0.75 o 
   0   0  13        0.08       -0.05      0.96 o 
   1   0  13        0.00        0.59      0.91 o 
   2   0  13        0.57        0.37      1.36 o 
   3   0  13        0.23       -0.11      1.49 o 
  -5   1  13       19.53       22.52      1.65 o 
  -4   1  13       12.71       13.25      1.09 o 
  -3   1  13       14.66       14.23      1.07 o 
  -2   1  13       22.07       24.57      2.51 o 
  -1   1  13        8.28       10.04      1.56 o 
   0   1  13        8.40        8.70      1.25 o 
   1   1  13        0.44        0.46      0.79 o 
   2   1  13       11.34       11.75      1.60 o 
   3   1  13        8.76        8.62      1.64 o 
  -5   2  13        4.01        4.74      1.26 o 
  -4   2  13       13.51       14.46      1.28 o 
  -3   2  13       10.03       10.36      1.11 o 
  -2   2  13       10.24       10.29      1.32 o 
  -1   2  13       11.17       11.50      1.37 o 
   0   2  13        4.04        5.03      1.11 o 
   1   2  13        6.04        6.36      1.27 o 
   2   2  13        2.36        2.28      0.89 o 
   3   2  13        2.72        1.48      0.98 o 
  -5   3  13        3.77        4.11      1.28 o 
  -4   3  13        1.62        1.14      0.91 o 
  -3   3  13        6.03        8.11      1.02 o 
  -2   3  13        6.05        6.96      1.15 o 
  -1   3  13        5.65        5.06      1.16 o 
   0   3  13        8.11        7.82      1.29 o 
   1   3  13       11.89       12.22      1.55 o 
   2   3  13        1.24        1.50      0.76 o 
   3   3  13        0.89        0.54      1.00 o 
  -5   4  13        0.51        1.84      1.26 o 
  -4   4  13       22.45       19.60      1.82 o 
  -3   4  13        0.56        0.80      0.84 o 
  -2   4  13       19.31       17.12      1.60 o 
  -1   4  13        6.72        5.70      1.72 o 
   0   4  13       16.15       15.94      1.75 o 
   1   4  13        0.45        1.30      0.79 o 
   2   4  13        1.63        1.91      0.83 o 
  -5   5  13        2.54        2.33      1.43 o 
  -4   5  13        4.44        4.50      1.28 o 
  -3   5  13        4.14        4.77      1.16 o 
  -2   5  13        0.90        1.23      1.60 o 
  -1   5  13        4.85        5.91      1.27 o 
   0   5  13        2.00        2.15      0.91 o 
   1   5  13        3.38        2.70      0.80 o 
   2   5  13       26.94       28.13      2.54 o 
  -4   6  13        8.90        8.39      1.60 o 
  -3   6  13        8.72        6.88      1.55 o 
  -2   6  13        7.84        8.00      1.51 o 
  -1   6  13        7.72        5.60      1.97 o 
   0   6  13        3.20        3.04      0.96 o 
   1   6  13        9.03        9.01      1.21 o 
   2   6  13        0.81        0.89      0.94 o 
  -4   7  13       12.50       11.83      1.95 o 
  -3   7  13        1.49        2.06      1.38 o 
  -2   7  13       29.97       30.71      3.45 o 
  -1   7  13        8.23        8.77      2.27 o 
   0   7  13        3.05        3.38      1.08 o 
   1   7  13        9.98        9.62      1.27 o 
  -3   8  13        2.36        2.66      1.54 o 
  -2   8  13        6.94        7.73      2.28 o 
  -1   8  13        9.24        7.49      2.27 o 
   0   8  13       17.81       16.03      2.83 o 
   1   8  13        1.99        1.87      1.07 o 
  -2   9  13       12.03       12.13      1.92 o 
  -1   9  13        1.62        1.25      1.87 o 
   0   9  13        3.01        2.99      2.05 o 
  -5   0  14        0.91        1.95      1.23 o 
  -4   0  14        1.56        1.32      1.09 o 
  -3   0  14       16.53       15.71      2.29 o 
  -2   0  14        0.02        0.51      0.96 o 
  -1   0  14        2.30        2.08      1.17 o 
   0   0  14       42.73       39.25      3.12 o 
   1   0  14        0.79        0.61      0.99 o 
   2   0  14        0.92        0.29      1.65 o 
  -5   1  14        8.90       10.15      1.44 o 
  -4   1  14       13.97       17.98      1.26 o 
  -3   1  14       18.89       21.28      1.72 o 
  -2   1  14        9.25       10.75      1.40 o 
  -1   1  14        5.80        6.25      1.14 o 
   0   1  14        0.82        1.91      0.79 o 
   1   1  14        0.35        0.30      0.73 o 
   2   1  14        3.22        3.50      1.33 o 
  -5   2  14       10.37       13.69      1.94 o 
  -4   2  14        0.09        0.40      0.71 o 
  -3   2  14       13.45       16.41      1.85 o 
  -2   2  14       10.64       11.23      1.42 o 
  -1   2  14       18.50       18.76      1.60 o 
   0   2  14       13.92       14.74      1.66 o 
   1   2  14       29.19       26.00      2.03 o 
   2   2  14        2.69        2.46      1.29 o 
  -4   3  14        4.06        4.70      1.36 o 
  -3   3  14       18.43       21.43      2.19 o 
  -2   3  14        5.29        5.63      1.10 o 
  -1   3  14        7.67        7.32      1.34 o 
   0   3  14        2.85        2.90      1.03 o 
   1   3  14        5.24        6.95      1.34 o 
   2   3  14        7.36        6.98      1.62 o 
  -4   4  14        3.24        4.03      2.04 o 
  -3   4  14        3.10        3.93      1.17 o 
  -2   4  14       38.17       38.08      2.80 o 
  -1   4  14        0.82        0.35      0.83 o 
   0   4  14        6.77        6.17      1.65 o 
   1   4  14       23.74       25.43      2.10 o 
   2   4  14       17.68       17.50      2.10 o 
  -4   5  14        4.19        3.72      1.46 o 
  -3   5  14        9.03        9.01      1.55 o 
  -2   5  14        0.85        0.21      1.73 o 
  -1   5  14        3.57        4.12      1.12 o 
   0   5  14        1.12        2.17      0.90 o 
   1   5  14        4.03        5.53      1.35 o 
  -3   6  14        4.80        4.70      1.56 o 
  -2   6  14        6.91        8.27      2.29 o 
  -1   6  14        7.89        6.77      2.29 o 
   0   6  14        2.41        2.99      1.07 o 
   1   6  14        0.69        0.93      1.19 o 
  -3   7  14       17.19       16.31      2.08 o 
  -2   7  14        0.53        0.91      1.92 o 
  -1   7  14        2.07        1.36      1.87 o 
   0   7  14        4.86        5.44      2.32 o 
  -4   0  15       12.43       10.72      2.35 o 
  -3   0  15        0.10        1.44      1.28 o 
  -2   0  15        2.89        3.44      1.39 o 
  -1   0  15        5.78        7.95      1.92 o 
   0   0  15       16.42       18.56      2.64 o 
   1   0  15        0.21        0.93      1.65 o 
  -4   1  15       89.05       91.75      3.56 o 
  -3   1  15       12.17       12.89      1.60 o 
  -2   1  15       15.32       18.10      1.69 o 
  -1   1  15        5.81        6.47      1.18 o 
   0   1  15        6.13        8.34      1.43 o 
   1   1  15       10.02       11.66      1.84 o 
  -4   2  15       13.53       11.41      2.61 o 
  -3   2  15       24.43       29.22      2.09 o 
  -2   2  15        7.68        6.88      1.25 o 
  -1   2  15        0.46        0.95      0.83 o 
   0   2  15       36.03       35.31      2.41 o 
   1   2  15        7.07        5.66      1.59 o 
  -4   3  15        3.65        6.11      1.70 o 
  -3   3  15       29.98       31.18      2.31 o 
  -2   3  15        5.05        6.87      1.32 o 
  -1   3  15        2.60        3.89      1.39 o 
   0   3  15        6.52        8.23      1.57 o 
   1   3  15       12.44       12.98      1.96 o 
  -3   4  15       15.68       15.73      2.80 o 
  -2   4  15       10.78       12.17      1.66 o 
  -1   4  15        0.28        1.04      0.96 o 
   0   4  15       12.87       11.14      1.74 o 
  -3   5  15       12.62       11.01      2.64 o 
  -2   5  15       22.89       17.84      3.04 o 
  -1   5  15       16.53       15.05      1.92 o 
   0   5  15        2.86        3.71      1.41 o 
  -1   6  15       11.03       11.17      2.67 o 
  -3   0  16        0.03        0.13      1.84 o 
  -2   0  16        5.46        5.84      2.11 o 
  -1   0  16       21.79       25.52      3.31 o 
  -2   1  16       11.03       11.70      1.80 o 
  -1   1  16        1.34        1.70      1.26 o 
  -2   2  16        0.42        0.57      1.16 o 
  -1   2  16        9.24        9.39      1.80 o 
                                                 
